# Supplementary material for: Poaching and human encroachment reverse recovery of African savannah elephants in south-east Angola despite 14 years of peace
Source: PLoS One. 2018 Mar 14;13(3):e0193469. doi: 10.1371/journal.pone.0193469 (PMC5851583; doi:10.1371/journal.pone.0193469)
Supplement: S1 Data — (XLSX) [file pone.0193469.s003.xlsx]

## Sheet: Elephants + carcasses
Observation type	Stratum	Transect number	Groups observed	Individuals observed	Transect area (km2)
Carcass	Cuito-Okavango	1	0	0	5.03343
Carcass	Cuito-Okavango	2	0	0	7.1652
Carcass	Cuito-Okavango	3	1	1	8.33276
Carcass	Cuito-Okavango	4	0	0	9.35226
Carcass	Cuito-Okavango	5	0	0	9.08103
Carcass	Cuito-Okavango	6	0	0	9.1804
Carcass	Cuito-Okavango	7	0	0	9.04072
Carcass	Cuito-Okavango	8	0	0	9.85833
Carcass	Cuito-Okavango	9	0	0	9.73081
Carcass	Cuito-Okavango	10	0	0	10.147
Carcass	Cuito-Okavango	11	0	0	9.30906
Carcass	Cuito-Okavango	12	0	0	9.78722
Carcass	Cuito-Okavango	13	0	0	10.4234
Carcass	Cuito-Okavango	14	0	0	11.4548
Carcass	Cuito-Okavango	15	0	0	11.0576
Carcass	Cuito-Okavango	16	0	0	12.7777
Carcass	Cuito-Okavango	17	0	0	12.66
Carcass	Cuito-Okavango	18	0	0	13.0319
Carcass	Cuito-Okavango	19	0	0	12.9854
Carcass	Cuito-Okavango	20	0	0	17.3776
Carcass	Cuito-Okavango	21	0	0	15.9915
Carcass	Cuito-Okavango	22	0	0	16.3422
Carcass	Cuito-Okavango	23	0	0	11.7573
Carcass	Cuito-Okavango	24	0	0	12.6926
Carcass	Cuito-Okavango	25	0	0	11.4929
Carcass	Cuito-Okavango	26	0	0	11.2991
Carcass	Cuito-Okavango	27	1	1	10.5585
Carcass	Cuito-Okavango	28	0	0	11.757
Carcass	Cuito-Okavango	29	0	0	11.7744
Carcass	Cuito-Okavango	30	0	0	12.1277
Carcass	Cuito-Okavango	31	0	0	12.2638
Carcass	Cuito-Okavango	32	1	1	13.0154
Carcass	Cuito-Okavango	33	0	0	13.2489
Carcass	Cuito-Okavango	34	1	1	12.7963
Carcass	Cuito-Okavango	35	1	1	12.8616
Carcass	Cuito-Okavango	36	0	0	13.1835
Carcass	Cuito-Okavango	37	1	1	11.1544
Carcass	Cuito-Okavango	38	0	0	11.47
Carcass	Cuito-Okavango	39	0	0	11.2919
Carcass	Cuito-Okavango	40	1	1	12.6457
Carcass	Cuito-Okavango	41	0	0	10.1352
Carcass	Cuito-Okavango	42	1	1	11.9329
Carcass	Cuito-Okavango	43	0	0	12.9989
Carcass	Cuito-Okavango	44	0	0	10.0108
Carcass	Cuito-Okavango	45	2	2	9.66951
Carcass	Cuito-Okavango	46	0	0	9.44647
Carcass	Cuito-Okavango	47	1	1	9.24005
Carcass	Cuito-Okavango	48	0	0	9.24165
Carcass	Cuito-Okavango	49	1	1	8.81834
Carcass	Cuito-Okavango	50	0	0	8.92696
Carcass	Cuito-Okavango	51	0	0	7.33756
Carcass	Cuito-Okavango	52	0	0	6.92135
Carcass	Cuito-Okavango	53	0	0	7.43042
Carcass	Cuito-Okavango	54	0	0	7.17891
Carcass	Cuito-Okavango	55	0	0	6.70631
Carcass	Cuito-Okavango	56	0	0	6.30135
Carcass	Cuito-Okavango	57	0	0	9.01252
Carcass	Cuito-Okavango	58	0	0	8.59562
Carcass	Cuito-Okavango	59	0	0	9.77475
Carcass	Cuito-Okavango	60	0	0	9.49397
Carcass	Cuito-Okavango	61	0	0	8.39501
Carcass	Cuito-Okavango	62	0	0	8.58291
Carcass	Cuito-Okavango	63	0	0	7.59955
Carcass	Cuito-Okavango	64	0	0	9.70078
Elephant	Cuito-Okavango	1	0	0	5.03343
Elephant	Cuito-Okavango	2	0	0	7.1652
Elephant	Cuito-Okavango	3	0	0	8.33276
Elephant	Cuito-Okavango	4	1	28	9.35226
Elephant	Cuito-Okavango	5	0	0	9.08103
Elephant	Cuito-Okavango	6	2	18	9.1804
Elephant	Cuito-Okavango	7	0	0	9.04072
Elephant	Cuito-Okavango	8	0	0	9.85833
Elephant	Cuito-Okavango	9	0	0	9.73081
Elephant	Cuito-Okavango	10	3	16	10.147
Elephant	Cuito-Okavango	11	1	3	9.30906
Elephant	Cuito-Okavango	12	2	29	9.78722
Elephant	Cuito-Okavango	13	0	0	10.4234
Elephant	Cuito-Okavango	14	0	0	11.4548
Elephant	Cuito-Okavango	15	0	0	11.0576
Elephant	Cuito-Okavango	16	0	0	12.7777
Elephant	Cuito-Okavango	17	0	0	12.66
Elephant	Cuito-Okavango	18	0	0	13.0319
Elephant	Cuito-Okavango	19	0	0	12.9854
Elephant	Cuito-Okavango	20	0	0	17.3776
Elephant	Cuito-Okavango	21	0	0	15.9915
Elephant	Cuito-Okavango	22	0	0	16.3422
Elephant	Cuito-Okavango	23	0	0	11.7573
Elephant	Cuito-Okavango	24	0	0	12.6926
Elephant	Cuito-Okavango	25	0	0	11.4929
Elephant	Cuito-Okavango	26	0	0	11.2991
Elephant	Cuito-Okavango	27	2	15	10.5585
Elephant	Cuito-Okavango	28	0	0	11.757
Elephant	Cuito-Okavango	29	1	2	11.7744
Elephant	Cuito-Okavango	30	0	0	12.1277
Elephant	Cuito-Okavango	31	0	0	12.2638
Elephant	Cuito-Okavango	32	0	0	13.0154
Elephant	Cuito-Okavango	33	0	0	13.2489
Elephant	Cuito-Okavango	34	1	14	12.7963
Elephant	Cuito-Okavango	35	0	0	12.8616
Elephant	Cuito-Okavango	36	0	0	13.1835
Elephant	Cuito-Okavango	37	0	0	11.1544
Elephant	Cuito-Okavango	38	0	0	11.47
Elephant	Cuito-Okavango	39	0	0	11.2919
Elephant	Cuito-Okavango	40	0	0	12.6457
Elephant	Cuito-Okavango	41	0	0	10.1352
Elephant	Cuito-Okavango	42	0	0	11.9329
Elephant	Cuito-Okavango	43	0	0	12.9989
Elephant	Cuito-Okavango	44	1	3	10.0108
Elephant	Cuito-Okavango	45	0	0	9.66951
Elephant	Cuito-Okavango	46	0	0	9.44647
Elephant	Cuito-Okavango	47	0	0	9.24005
Elephant	Cuito-Okavango	48	0	0	9.24165
Elephant	Cuito-Okavango	49	0	0	8.81834
Elephant	Cuito-Okavango	50	0	0	8.92696
Elephant	Cuito-Okavango	51	0	0	7.33756
Elephant	Cuito-Okavango	52	0	0	6.92135
Elephant	Cuito-Okavango	53	0	0	7.43042
Elephant	Cuito-Okavango	54	1	2	7.17891
Elephant	Cuito-Okavango	55	0	0	6.70631
Elephant	Cuito-Okavango	56	0	0	6.30135
Elephant	Cuito-Okavango	57	0	0	9.01252
Elephant	Cuito-Okavango	58	0	0	8.59562
Elephant	Cuito-Okavango	59	0	0	9.77475
Elephant	Cuito-Okavango	60	0	0	9.49397
Elephant	Cuito-Okavango	61	0	0	8.39501
Elephant	Cuito-Okavango	62	0	0	8.58291
Elephant	Cuito-Okavango	63	1	1	7.59955
Elephant	Cuito-Okavango	64	0	0	9.70078
Carcass	Kwando	1	2	2	8.05197
Carcass	Kwando	2	3	3	13.8043
Carcass	Kwando	3	19	20	16.9903
Carcass	Kwando	4	8	9	19.8285
Carcass	Kwando	5	6	6	21.6203
Carcass	Kwando	6	7	8	20.9904
Carcass	Kwando	7	3	3	22.438
Carcass	Kwando	8	3	3	19.1964
Carcass	Kwando	9	8	8	18.5916
Carcass	Kwando	10	4	4	16.6698
Carcass	Kwando	11	3	4	17.7287
Carcass	Kwando	12	5	5	16.8172
Carcass	Kwando	13	3	3	17.1182
Carcass	Kwando	14	3	3	14.9412
Carcass	Kwando	15	8	8	15.2743
Carcass	Kwando	16	2	2	14.3211
Carcass	Kwando	17	5	5	16.8285
Carcass	Kwando	18	3	3	16.3921
Carcass	Kwando	19	0	0	17.719
Carcass	Kwando	20	4	6	16.5682
Carcass	Kwando	21	5	5	18.1003
Carcass	Kwando	22	3	3	18.7019
Carcass	Kwando	23	2	2	19.4116
Carcass	Kwando	24	0	0	18.0122
Carcass	Kwando	25	0	0	19.0085
Carcass	Kwando	26	0	0	15.5795
Carcass	Kwando	27	1	1	16.8668
Carcass	Kwando	28	0	0	15.7653
Carcass	Kwando	29	1	1	16.4963
Carcass	Kwando	30	0	0	16.8397
Carcass	Kwando	31	0	0	17.156
Carcass	Kwando	32	0	0	17.3278
Carcass	Kwando	33	0	0	17.6461
Carcass	Kwando	34	0	0	18.0656
Carcass	Kwando	35	0	0	17.7874
Carcass	Kwando	36	0	0	18.9181
Carcass	Kwando	37	0	0	19.7108
Elephant	Kwando	1	0	0	8.05197
Elephant	Kwando	2	0	0	13.8043
Elephant	Kwando	3	0	0	16.9903
Elephant	Kwando	4	0	0	19.8285
Elephant	Kwando	5	0	0	21.6203
Elephant	Kwando	6	0	0	20.9904
Elephant	Kwando	7	0	0	22.438
Elephant	Kwando	8	0	0	19.1964
Elephant	Kwando	9	0	0	18.5916
Elephant	Kwando	10	1	10	16.6698
Elephant	Kwando	11	0	0	17.7287
Elephant	Kwando	12	1	16	16.8172
Elephant	Kwando	13	0	0	17.1182
Elephant	Kwando	14	0	0	14.9412
Elephant	Kwando	15	0	0	15.2743
Elephant	Kwando	16	1	7	14.3211
Elephant	Kwando	17	1	5	16.8285
Elephant	Kwando	18	1	60	16.3921
Elephant	Kwando	19	1	54	17.719
Elephant	Kwando	20	0	0	16.5682
Elephant	Kwando	21	0	0	18.1003
Elephant	Kwando	22	0	0	18.7019
Elephant	Kwando	23	0	0	19.4116
Elephant	Kwando	24	0	0	18.0122
Elephant	Kwando	25	0	0	19.0085
Elephant	Kwando	26	0	0	15.5795
Elephant	Kwando	27	0	0	16.8668
Elephant	Kwando	28	0	0	15.7653
Elephant	Kwando	29	0	0	16.4963
Elephant	Kwando	30	0	0	16.8397
Elephant	Kwando	31	0	0	17.156
Elephant	Kwando	32	0	0	17.3278
Elephant	Kwando	33	0	0	17.6461
Elephant	Kwando	34	0	0	18.0656
Elephant	Kwando	35	0	0	17.7874
Elephant	Kwando	36	0	0	18.9181
Elephant	Kwando	37	0	0	19.7108
Carcass	Kwando 5 km	1	0	0	26.405
Carcass	Kwando 5 km	2	0	0	25.8601
Carcass	Kwando 5 km	3	0	0	22.3309
Carcass	Kwando 5 km	4	0	0	24.6265
Carcass	Kwando 5 km	5	0	0	20.8154
Carcass	Kwando 5 km	6	0	0	20.1216
Carcass	Kwando 5 km	7	0	0	18.7673
Carcass	Kwando 5 km	8	0	0	20.9246
Carcass	Kwando 5 km	9	0	0	18.772
Carcass	Kwando 5 km	10	0	0	20.6435
Carcass	Kwando 5 km	11	0	0	17.552
Elephant	Kwando 5 km	1	0	0	26.405
Elephant	Kwando 5 km	2	0	0	25.8601
Elephant	Kwando 5 km	3	0	0	22.3309
Elephant	Kwando 5 km	4	0	0	24.6265
Elephant	Kwando 5 km	5	0	0	20.8154
Elephant	Kwando 5 km	6	0	0	20.1216
Elephant	Kwando 5 km	7	0	0	18.7673
Elephant	Kwando 5 km	8	0	0	20.9246
Elephant	Kwando 5 km	9	0	0	18.772
Elephant	Kwando 5 km	10	0	0	20.6435
Elephant	Kwando 5 km	11	0	0	17.552
Carcass	Likuwa	1	0	0	3.73178
Carcass	Likuwa	2	0	0	5.29671
Carcass	Likuwa	3	0	0	6.8543
Carcass	Likuwa	4	0	0	7.45677
Carcass	Likuwa	5	0	0	9.83671
Carcass	Likuwa	6	0	0	10.9605
Carcass	Likuwa	7	0	0	12.4274
Carcass	Likuwa	8	0	0	12.4532
Carcass	Likuwa	9	2	2	12.6441
Carcass	Likuwa	10	0	0	10.0541
Carcass	Likuwa	11	0	0	9.59838
Carcass	Likuwa	12	0	0	9.53654
Carcass	Likuwa	13	0	0	15.4179
Carcass	Likuwa	14	0	0	14.9486
Carcass	Likuwa	15	0	0	14.7485
Carcass	Likuwa	16	0	0	14.735
Carcass	Likuwa	17	1	1	14.7351
Carcass	Likuwa	18	0	0	15.6047
Elephant	Likuwa	1	0	0	3.73178
Elephant	Likuwa	2	0	0	5.29671
Elephant	Likuwa	3	0	0	6.8543
Elephant	Likuwa	4	0	0	7.45677
Elephant	Likuwa	5	0	0	9.83671
Elephant	Likuwa	6	0	0	10.9605
Elephant	Likuwa	7	0	0	12.4274
Elephant	Likuwa	8	0	0	12.4532
Elephant	Likuwa	9	0	0	12.6441
Elephant	Likuwa	10	0	0	10.0541
Elephant	Likuwa	11	0	0	9.59838
Elephant	Likuwa	12	0	0	9.53654
Elephant	Likuwa	13	0	0	15.4179
Elephant	Likuwa	14	0	0	14.9486
Elephant	Likuwa	15	0	0	14.7485
Elephant	Likuwa	16	0	0	14.735
Elephant	Likuwa	17	0	0	14.7351
Elephant	Likuwa	18	0	0	15.6047
Carcass	Likuwa Core	1	0	0	17.4914
Carcass	Likuwa Core	2	0	0	16.9244
Carcass	Likuwa Core	3	0	0	17.1028
Carcass	Likuwa Core	4	0	0	17.1661
Carcass	Likuwa Core	5	0	0	16.7346
Carcass	Likuwa Core	6	0	0	16.7076
Carcass	Likuwa Core	7	0	0	16.4498
Carcass	Likuwa Core	8	0	0	16.491
Carcass	Likuwa Core	9	0	0	16.3502
Carcass	Likuwa Core	10	0	0	16.8288
Carcass	Likuwa Core	11	0	0	16.5544
Carcass	Likuwa Core	12	0	0	16.9036
Carcass	Likuwa Core	13	1	1	16.5642
Carcass	Likuwa Core	14	1	2	16.7047
Elephant	Likuwa Core	1	1	4	17.4914
Elephant	Likuwa Core	2	0	0	16.9244
Elephant	Likuwa Core	3	0	0	17.1028
Elephant	Likuwa Core	4	0	0	17.1661
Elephant	Likuwa Core	5	1	19	16.7346
Elephant	Likuwa Core	6	0	0	16.7076
Elephant	Likuwa Core	7	1	8	16.4498
Elephant	Likuwa Core	8	1	13	16.491
Elephant	Likuwa Core	9	0	0	16.3502
Elephant	Likuwa Core	10	1	23	16.8288
Elephant	Likuwa Core	11	0	0	16.5544
Elephant	Likuwa Core	12	0	0	16.9036
Elephant	Likuwa Core	13	0	0	16.5642
Elephant	Likuwa Core	14	0	0	16.7047
Carcass	Likuwa 10 km	19	0	0	15.0307
Carcass	Likuwa 10 km	20	2	2	10.6372
Carcass	Likuwa 10 km	21	0	0	17.5605
Carcass	Likuwa 10 km	22	0	0	3.48592
Carcass	Likuwa 10 km	23	0	0	3.56331
Carcass	Likuwa 10 km	24	0	0	3.4598
Carcass	Likuwa 10 km	25	0	0	3.61051
Carcass	Likuwa 10 km	26	0	0	3.48235
Carcass	Likuwa 10 km	27	0	0	20.2203
Carcass	Likuwa 10 km	28	1	1	19.1565
Carcass	Likuwa 10 km	29	0	0	21.0937
Carcass	Likuwa 10 km	30	0	0	19.7128
Carcass	Likuwa 10 km	31	3	3	19.5371
Carcass	Likuwa 10 km	32	0	0	9.76368
Carcass	Likuwa 10 km	33	0	0	7.16298
Carcass	Likuwa 10 km	34	0	0	6.2314
Carcass	Likuwa 10 km	35	0	0	7.30973
Elephant	Likuwa 10 km	19	0	0	15.0307
Elephant	Likuwa 10 km	20	0	0	10.6372
Elephant	Likuwa 10 km	21	0	0	17.5605
Elephant	Likuwa 10 km	22	1	8	3.48592
Elephant	Likuwa 10 km	23	0	0	3.56331
Elephant	Likuwa 10 km	24	0	0	3.4598
Elephant	Likuwa 10 km	25	0	0	3.61051
Elephant	Likuwa 10 km	26	0	0	3.48235
Elephant	Likuwa 10 km	27	0	0	20.2203
Elephant	Likuwa 10 km	28	0	0	19.1565
Elephant	Likuwa 10 km	29	0	0	21.0937
Elephant	Likuwa 10 km	30	0	0	19.7128
Elephant	Likuwa 10 km	31	0	0	19.5371
Elephant	Likuwa 10 km	32	0	0	9.76368
Elephant	Likuwa 10 km	33	0	0	7.16298
Elephant	Likuwa 10 km	34	0	0	6.2314
Elephant	Likuwa 10 km	35	0	0	7.30973
Carcass	Mavinga	1	0	0	9.66134
Carcass	Mavinga	2	0	0	13.1459
Carcass	Mavinga	3	0	0	5.69341
Carcass	Mavinga	4	0	0	11.924
Carcass	Mavinga	5	0	0	14.266
Carcass	Mavinga	6	0	0	19.4336
Carcass	Mavinga	7	0	0	11.4143
Carcass	Mavinga	8	1	1	14.19
Carcass	Mavinga	9	0	0	12.5988
Carcass	Mavinga	10	0	0	13.7521
Elephant	Mavinga	1	0	0	9.66134
Elephant	Mavinga	2	0	0	13.1459
Elephant	Mavinga	3	0	0	5.69341
Elephant	Mavinga	4	0	0	11.924
Elephant	Mavinga	5	0	0	14.266
Elephant	Mavinga	6	0	0	19.4336
Elephant	Mavinga	7	0	0	11.4143
Elephant	Mavinga	8	0	0	14.19
Elephant	Mavinga	9	0	0	12.5988
Elephant	Mavinga	10	0	0	13.7521
Carcass	Mucusso-Luiana	1	0	0	12.731
Carcass	Mucusso-Luiana	2	0	0	13.4936
Carcass	Mucusso-Luiana	3	1	1	20.3153
Carcass	Mucusso-Luiana	4	2	2	25.3073
Carcass	Mucusso-Luiana	5	0	0	24.8611
Carcass	Mucusso-Luiana	6	2	2	30.6012
Carcass	Mucusso-Luiana	7	0	0	10.0373
Carcass	Mucusso-Luiana	8	1	1	9.44962
Carcass	Mucusso-Luiana	9	1	1	8.98598
Carcass	Mucusso-Luiana	10	1	2	8.95471
Carcass	Mucusso-Luiana	11	0	0	8.3118
Carcass	Mucusso-Luiana	12	0	0	7.98355
Carcass	Mucusso-Luiana	13	0	0	7.95062
Carcass	Mucusso-Luiana	14	0	0	7.92791
Carcass	Mucusso-Luiana	15	0	0	7.72674
Carcass	Mucusso-Luiana	16	0	0	7.6521
Carcass	Mucusso-Luiana	17	0	0	7.86224
Carcass	Mucusso-Luiana	18	0	0	8.06152
Carcass	Mucusso-Luiana	19	1	1	8.14275
Carcass	Mucusso-Luiana	20	0	0	7.50602
Carcass	Mucusso-Luiana	21	0	0	7.40539
Carcass	Mucusso-Luiana	22	0	0	7.50693
Carcass	Mucusso-Luiana	23	0	0	7.59044
Carcass	Mucusso-Luiana	24	0	0	7.73514
Carcass	Mucusso-Luiana	25	2	2	6.26867
Carcass	Mucusso-Luiana	26	2	2	5.8747
Elephant	Mucusso-Luiana	1	0	0	12.731
Elephant	Mucusso-Luiana	2	0	0	13.4936
Elephant	Mucusso-Luiana	3	0	0	20.3153
Elephant	Mucusso-Luiana	4	0	0	25.3073
Elephant	Mucusso-Luiana	5	0	0	24.8611
Elephant	Mucusso-Luiana	6	0	0	30.6012
Elephant	Mucusso-Luiana	7	0	0	10.0373
Elephant	Mucusso-Luiana	8	0	0	9.44962
Elephant	Mucusso-Luiana	9	0	0	8.98598
Elephant	Mucusso-Luiana	10	0	0	8.95471
Elephant	Mucusso-Luiana	11	0	0	8.3118
Elephant	Mucusso-Luiana	12	0	0	7.98355
Elephant	Mucusso-Luiana	13	0	0	7.95062
Elephant	Mucusso-Luiana	14	0	0	7.92791
Elephant	Mucusso-Luiana	15	0	0	7.72674
Elephant	Mucusso-Luiana	16	0	0	7.6521
Elephant	Mucusso-Luiana	17	0	0	7.86224
Elephant	Mucusso-Luiana	18	0	0	8.06152
Elephant	Mucusso-Luiana	19	0	0	8.14275
Elephant	Mucusso-Luiana	20	0	0	7.50602
Elephant	Mucusso-Luiana	21	0	0	7.40539
Elephant	Mucusso-Luiana	22	0	0	7.50693
Elephant	Mucusso-Luiana	23	0	0	7.59044
Elephant	Mucusso-Luiana	24	0	0	7.73514
Elephant	Mucusso-Luiana	25	0	0	6.26867
Elephant	Mucusso-Luiana	26	1	12	5.8747
Carcass	Cubango Game Reserve	1	0	0	17.5493
Carcass	Cubango Game Reserve	2	0	0	17.3188
Carcass	Cubango Game Reserve	3	0	0	17.6223
Carcass	Cubango Game Reserve	4	0	0	17.0939
Carcass	Cubango Game Reserve	5	0	0	17.0939
Carcass	Cubango Game Reserve	6	0	0	17.7188
Carcass	Cubango Game Reserve	7	0	0	17.4401
Carcass	Cubango Game Reserve	8	0	0	17.8402
Carcass	Cubango Game Reserve	9	0	0	16.7087
Carcass	Cubango Game Reserve	10	0	0	13.6309
Carcass	Cubango Game Reserve	11	0	0	11.4369
Carcass	Cubango Game Reserve	12	0	0	11.3504
Carcass	Cubango Game Reserve	13	0	0	8.76728
Carcass	Cubango Game Reserve	14	0	0	5.60858
Elephant	Cubango Game Reserve	1	0	0	17.5493
Elephant	Cubango Game Reserve	2	0	0	17.3188
Elephant	Cubango Game Reserve	3	0	0	17.6223
Elephant	Cubango Game Reserve	4	0	0	17.0939
Elephant	Cubango Game Reserve	5	0	0	17.0939
Elephant	Cubango Game Reserve	6	0	0	17.7188
Elephant	Cubango Game Reserve	7	0	0	17.4401
Elephant	Cubango Game Reserve	8	0	0	17.8402
Elephant	Cubango Game Reserve	9	0	0	16.7087
Elephant	Cubango Game Reserve	10	0	0	13.6309
Elephant	Cubango Game Reserve	11	0	0	11.4369
Elephant	Cubango Game Reserve	12	0	0	11.3504
Elephant	Cubango Game Reserve	13	0	0	8.76728
Elephant	Cubango Game Reserve	14	0	0	5.60858
Carcass	Western Luiana	1	1	1	19.3928
Carcass	Western Luiana	2	1	1	18.4896
Carcass	Western Luiana	3	0	0	18.4598
Carcass	Western Luiana	4	0	0	17.5802
Carcass	Western Luiana	5	0	0	15.8332
Carcass	Western Luiana	6	1	1	15.5761
Carcass	Western Luiana	7	1	1	15.7304
Carcass	Western Luiana	8	1	1	14.6897
Carcass	Western Luiana	9	0	0	13.8838
Carcass	Western Luiana	10	0	0	12.4525
Carcass	Western Luiana	11	1	1	19.4746
Carcass	Western Luiana	12	0	0	19.3139
Carcass	Western Luiana	13	1	1	24.4276
Carcass	Western Luiana	14	0	0	19.7204
Carcass	Western Luiana	15	0	0	19.2789
Carcass	Western Luiana	16	0	0	23.3035
Carcass	Western Luiana	17	0	0	23.3185
Carcass	Western Luiana	18	0	0	22.8699
Carcass	Western Luiana	19	0	0	24.3714
Carcass	Western Luiana	20	1	1	27.4215
Carcass	Western Luiana	21	1	1	24.1041
Carcass	Western Luiana	22	0	0	22.6673
Carcass	Western Luiana	23	1	1	19.046
Carcass	Western Luiana	24	0	0	28.536
Carcass	Western Luiana	26	2	2	22.4155
Carcass	Western Luiana	27	1	1	26.4226
Carcass	Western Luiana	28	0	0	28.9336
Elephant	Western Luiana	1	1	18	19.3928
Elephant	Western Luiana	2	0	0	18.4896
Elephant	Western Luiana	3	0	0	18.4598
Elephant	Western Luiana	4	0	0	17.5802
Elephant	Western Luiana	5	0	0	15.8332
Elephant	Western Luiana	6	0	0	15.5761
Elephant	Western Luiana	7	0	0	15.7304
Elephant	Western Luiana	8	0	0	14.6897
Elephant	Western Luiana	9	0	0	13.8838
Elephant	Western Luiana	10	0	0	12.4525
Elephant	Western Luiana	11	0	0	19.4746
Elephant	Western Luiana	12	0	0	19.3139
Elephant	Western Luiana	13	0	0	24.4276
Elephant	Western Luiana	14	0	0	19.7204
Elephant	Western Luiana	15	0	0	19.2789
Elephant	Western Luiana	16	0	0	23.3035
Elephant	Western Luiana	17	0	0	23.3185
Elephant	Western Luiana	18	0	0	22.8699
Elephant	Western Luiana	19	0	0	24.3714
Elephant	Western Luiana	20	0	0	27.4215
Elephant	Western Luiana	21	0	0	24.1041
Elephant	Western Luiana	22	0	0	22.6673
Elephant	Western Luiana	23	0	0	19.046
Elephant	Western Luiana	24	0	0	28.536
Elephant	Western Luiana	26	0	0	22.4155
Elephant	Western Luiana	27	0	0	26.4226
Elephant	Western Luiana	28	2	10	28.9336

## Sheet: Human indicators
Observation type	Stratum	Transect	Groups observed	Individuals observed	Transect area (km2)
Cattle	Cuito-Okavango	1	0	0	5.03343
Cattle	Cuito-Okavango	2	0	0	7.1652
Cattle	Cuito-Okavango	3	0	0	8.33276
Cattle	Cuito-Okavango	4	2	33	9.35226
Cattle	Cuito-Okavango	5	4	66	9.08103
Cattle	Cuito-Okavango	6	0	0	9.1804
Cattle	Cuito-Okavango	7	2	18	9.04072
Cattle	Cuito-Okavango	8	1	27	9.85833
Cattle	Cuito-Okavango	9	2	34	9.73081
Cattle	Cuito-Okavango	10	1	11	10.147
Cattle	Cuito-Okavango	11	0	0	9.30906
Cattle	Cuito-Okavango	12	3	23	9.78722
Cattle	Cuito-Okavango	13	2	19	10.4234
Cattle	Cuito-Okavango	14	1	7	11.4548
Cattle	Cuito-Okavango	15	2	17	11.0576
Cattle	Cuito-Okavango	16	3	52	12.7777
Cattle	Cuito-Okavango	17	0	0	12.66
Cattle	Cuito-Okavango	18	1	26	13.0319
Cattle	Cuito-Okavango	19	2	19	12.9854
Cattle	Cuito-Okavango	20	4	87	17.3776
Cattle	Cuito-Okavango	21	2	43	15.9915
Cattle	Cuito-Okavango	22	1	2	16.3422
Cattle	Cuito-Okavango	23	4	56	11.7573
Cattle	Cuito-Okavango	24	4	49	12.6926
Cattle	Cuito-Okavango	25	0	0	11.4929
Cattle	Cuito-Okavango	26	3	39	11.2991
Cattle	Cuito-Okavango	27	2	27	10.5585
Cattle	Cuito-Okavango	28	3	62	11.757
Cattle	Cuito-Okavango	29	2	34	11.7744
Cattle	Cuito-Okavango	30	1	2	12.1277
Cattle	Cuito-Okavango	31	3	22	12.2638
Cattle	Cuito-Okavango	32	3	38	13.0154
Cattle	Cuito-Okavango	33	4	72	13.2489
Cattle	Cuito-Okavango	34	4	49	12.7963
Cattle	Cuito-Okavango	35	2	17	12.8616
Cattle	Cuito-Okavango	36	2	42	13.1835
Cattle	Cuito-Okavango	37	5	45	11.1544
Cattle	Cuito-Okavango	38	4	68	11.47
Cattle	Cuito-Okavango	39	4	35	11.2919
Cattle	Cuito-Okavango	40	3	12	12.6457
Cattle	Cuito-Okavango	41	0	0	10.1352
Cattle	Cuito-Okavango	42	1	52	11.9329
Cattle	Cuito-Okavango	43	1	21	12.9989
Cattle	Cuito-Okavango	44	0	0	10.0108
Cattle	Cuito-Okavango	45	0	0	9.66951
Cattle	Cuito-Okavango	46	2	34	9.44647
Cattle	Cuito-Okavango	47	0	0	9.24005
Cattle	Cuito-Okavango	48	1	12	9.24165
Cattle	Cuito-Okavango	49	1	18	8.81834
Cattle	Cuito-Okavango	50	0	0	8.92696
Cattle	Cuito-Okavango	51	0	0	7.33756
Cattle	Cuito-Okavango	52	0	0	6.92135
Cattle	Cuito-Okavango	53	0	0	7.43042
Cattle	Cuito-Okavango	54	0	0	7.17891
Cattle	Cuito-Okavango	55	0	0	6.70631
Cattle	Cuito-Okavango	56	1	22	6.30135
Cattle	Cuito-Okavango	57	1	19	9.01252
Cattle	Cuito-Okavango	58	0	0	8.59562
Cattle	Cuito-Okavango	59	0	0	9.77475
Cattle	Cuito-Okavango	60	0	0	9.49397
Cattle	Cuito-Okavango	61	1	22	8.39501
Cattle	Cuito-Okavango	62	0	0	8.58291
Cattle	Cuito-Okavango	63	0	0	7.59955
Cattle	Cuito-Okavango	64	1	2	9.70078
Fields	Cuito-Okavango	1	0	0	5.03343
Fields	Cuito-Okavango	2	0	0	7.1652
Fields	Cuito-Okavango	3	0	0	8.33276
Fields	Cuito-Okavango	4	3	3	9.35226
Fields	Cuito-Okavango	5	0	0	9.08103
Fields	Cuito-Okavango	6	1	1	9.1804
Fields	Cuito-Okavango	7	1	1	9.04072
Fields	Cuito-Okavango	8	1	1	9.85833
Fields	Cuito-Okavango	9	1	1	9.73081
Fields	Cuito-Okavango	10	1	1	10.147
Fields	Cuito-Okavango	11	1	1	9.30906
Fields	Cuito-Okavango	12	1	1	9.78722
Fields	Cuito-Okavango	13	0	0	10.4234
Fields	Cuito-Okavango	14	1	1	11.4548
Fields	Cuito-Okavango	15	1	1	11.0576
Fields	Cuito-Okavango	16	2	2	12.7777
Fields	Cuito-Okavango	17	1	1	12.66
Fields	Cuito-Okavango	18	1	1	13.0319
Fields	Cuito-Okavango	19	2	2	12.9854
Fields	Cuito-Okavango	20	2	2	17.3776
Fields	Cuito-Okavango	21	0	0	15.9915
Fields	Cuito-Okavango	22	2	2	16.3422
Fields	Cuito-Okavango	23	2	2	11.7573
Fields	Cuito-Okavango	24	3	3	12.6926
Fields	Cuito-Okavango	25	1	1	11.4929
Fields	Cuito-Okavango	26	2	2	11.2991
Fields	Cuito-Okavango	27	1	1	10.5585
Fields	Cuito-Okavango	28	1	1	11.757
Fields	Cuito-Okavango	29	2	2	11.7744
Fields	Cuito-Okavango	30	3	3	12.1277
Fields	Cuito-Okavango	31	1	1	12.2638
Fields	Cuito-Okavango	32	3	3	13.0154
Fields	Cuito-Okavango	33	2	2	13.2489
Fields	Cuito-Okavango	34	0	0	12.7963
Fields	Cuito-Okavango	35	3	3	12.8616
Fields	Cuito-Okavango	36	2	2	13.1835
Fields	Cuito-Okavango	37	3	3	11.1544
Fields	Cuito-Okavango	38	3	3	11.47
Fields	Cuito-Okavango	39	2	2	11.2919
Fields	Cuito-Okavango	40	2	2	12.6457
Fields	Cuito-Okavango	41	3	3	10.1352
Fields	Cuito-Okavango	42	0	0	11.9329
Fields	Cuito-Okavango	43	2	2	12.9989
Fields	Cuito-Okavango	44	1	1	10.0108
Fields	Cuito-Okavango	45	0	0	9.66951
Fields	Cuito-Okavango	46	1	1	9.44647
Fields	Cuito-Okavango	47	0	0	9.24005
Fields	Cuito-Okavango	48	0	0	9.24165
Fields	Cuito-Okavango	49	1	1	8.81834
Fields	Cuito-Okavango	50	0	0	8.92696
Fields	Cuito-Okavango	51	1	1	7.33756
Fields	Cuito-Okavango	52	1	1	6.92135
Fields	Cuito-Okavango	53	0	0	7.43042
Fields	Cuito-Okavango	54	0	0	7.17891
Fields	Cuito-Okavango	55	1	1	6.70631
Fields	Cuito-Okavango	56	0	0	6.30135
Fields	Cuito-Okavango	57	0	0	9.01252
Fields	Cuito-Okavango	58	0	0	8.59562
Fields	Cuito-Okavango	59	1	1	9.77475
Fields	Cuito-Okavango	60	0	0	9.49397
Fields	Cuito-Okavango	61	0	0	8.39501
Fields	Cuito-Okavango	62	1	1	8.58291
Fields	Cuito-Okavango	63	1	1	7.59955
Fields	Cuito-Okavango	64	1	1	9.70078
Fishing camp	Cuito-Okavango	1	0	0	5.03343
Fishing camp	Cuito-Okavango	2	0	0	7.1652
Fishing camp	Cuito-Okavango	3	0	0	8.33276
Fishing camp	Cuito-Okavango	4	0	0	9.35226
Fishing camp	Cuito-Okavango	5	0	0	9.08103
Fishing camp	Cuito-Okavango	6	0	0	9.1804
Fishing camp	Cuito-Okavango	7	0	0	9.04072
Fishing camp	Cuito-Okavango	8	0	0	9.85833
Fishing camp	Cuito-Okavango	9	0	0	9.73081
Fishing camp	Cuito-Okavango	10	0	0	10.147
Fishing camp	Cuito-Okavango	11	0	0	9.30906
Fishing camp	Cuito-Okavango	12	0	0	9.78722
Fishing camp	Cuito-Okavango	13	0	0	10.4234
Fishing camp	Cuito-Okavango	14	0	0	11.4548
Fishing camp	Cuito-Okavango	15	0	0	11.0576
Fishing camp	Cuito-Okavango	16	0	0	12.7777
Fishing camp	Cuito-Okavango	17	0	0	12.66
Fishing camp	Cuito-Okavango	18	0	0	13.0319
Fishing camp	Cuito-Okavango	19	0	0	12.9854
Fishing camp	Cuito-Okavango	20	0	0	17.3776
Fishing camp	Cuito-Okavango	21	0	0	15.9915
Fishing camp	Cuito-Okavango	22	0	0	16.3422
Fishing camp	Cuito-Okavango	23	0	0	11.7573
Fishing camp	Cuito-Okavango	24	0	0	12.6926
Fishing camp	Cuito-Okavango	25	0	0	11.4929
Fishing camp	Cuito-Okavango	26	0	0	11.2991
Fishing camp	Cuito-Okavango	27	0	0	10.5585
Fishing camp	Cuito-Okavango	28	0	0	11.757
Fishing camp	Cuito-Okavango	29	0	0	11.7744
Fishing camp	Cuito-Okavango	30	0	0	12.1277
Fishing camp	Cuito-Okavango	31	0	0	12.2638
Fishing camp	Cuito-Okavango	32	0	0	13.0154
Fishing camp	Cuito-Okavango	33	0	0	13.2489
Fishing camp	Cuito-Okavango	34	0	0	12.7963
Fishing camp	Cuito-Okavango	35	0	0	12.8616
Fishing camp	Cuito-Okavango	36	0	0	13.1835
Fishing camp	Cuito-Okavango	37	0	0	11.1544
Fishing camp	Cuito-Okavango	38	0	0	11.47
Fishing camp	Cuito-Okavango	39	0	0	11.2919
Fishing camp	Cuito-Okavango	40	0	0	12.6457
Fishing camp	Cuito-Okavango	41	0	0	10.1352
Fishing camp	Cuito-Okavango	42	0	0	11.9329
Fishing camp	Cuito-Okavango	43	0	0	12.9989
Fishing camp	Cuito-Okavango	44	0	0	10.0108
Fishing camp	Cuito-Okavango	45	0	0	9.66951
Fishing camp	Cuito-Okavango	46	0	0	9.44647
Fishing camp	Cuito-Okavango	47	0	0	9.24005
Fishing camp	Cuito-Okavango	48	0	0	9.24165
Fishing camp	Cuito-Okavango	49	0	0	8.81834
Fishing camp	Cuito-Okavango	50	0	0	8.92696
Fishing camp	Cuito-Okavango	51	0	0	7.33756
Fishing camp	Cuito-Okavango	52	0	0	6.92135
Fishing camp	Cuito-Okavango	53	0	0	7.43042
Fishing camp	Cuito-Okavango	54	0	0	7.17891
Fishing camp	Cuito-Okavango	55	0	0	6.70631
Fishing camp	Cuito-Okavango	56	0	0	6.30135
Fishing camp	Cuito-Okavango	57	0	0	9.01252
Fishing camp	Cuito-Okavango	58	0	0	8.59562
Fishing camp	Cuito-Okavango	59	0	0	9.77475
Fishing camp	Cuito-Okavango	60	0	0	9.49397
Fishing camp	Cuito-Okavango	61	0	0	8.39501
Fishing camp	Cuito-Okavango	62	0	0	8.58291
Fishing camp	Cuito-Okavango	63	0	0	7.59955
Fishing camp	Cuito-Okavango	64	0	0	9.70078
Huts	Cuito-Okavango	1	0	0	5.03343
Huts	Cuito-Okavango	2	0	0	7.1652
Huts	Cuito-Okavango	3	0	0	8.33276
Huts	Cuito-Okavango	4	0	0	9.35226
Huts	Cuito-Okavango	5	1	5	9.08103
Huts	Cuito-Okavango	6	1	1	9.1804
Huts	Cuito-Okavango	7	1	1	9.04072
Huts	Cuito-Okavango	8	1	5	9.85833
Huts	Cuito-Okavango	9	0	0	9.73081
Huts	Cuito-Okavango	10	1	1	10.147
Huts	Cuito-Okavango	11	0	0	9.30906
Huts	Cuito-Okavango	12	1	1	9.78722
Huts	Cuito-Okavango	13	0	0	10.4234
Huts	Cuito-Okavango	14	0	0	11.4548
Huts	Cuito-Okavango	15	0	0	11.0576
Huts	Cuito-Okavango	16	0	0	12.7777
Huts	Cuito-Okavango	17	1	1	12.66
Huts	Cuito-Okavango	18	0	0	13.0319
Huts	Cuito-Okavango	19	1	1	12.9854
Huts	Cuito-Okavango	20	1	1	17.3776
Huts	Cuito-Okavango	21	1	1	15.9915
Huts	Cuito-Okavango	22	3	3	16.3422
Huts	Cuito-Okavango	23	2	2	11.7573
Huts	Cuito-Okavango	24	1	1	12.6926
Huts	Cuito-Okavango	24	1	1	12.6926
Huts	Cuito-Okavango	25	3	3	11.4929
Huts	Cuito-Okavango	26	1	1	11.2991
Huts	Cuito-Okavango	26	1	1	11.2991
Huts	Cuito-Okavango	27	0	0	10.5585
Huts	Cuito-Okavango	28	1	1	11.757
Huts	Cuito-Okavango	29	1	1	11.7744
Huts	Cuito-Okavango	29	1	1	11.7744
Huts	Cuito-Okavango	30	2	2	12.1277
Huts	Cuito-Okavango	31	1	1	12.2638
Huts	Cuito-Okavango	32	1	1	13.0154
Huts	Cuito-Okavango	32	1	1	13.0154
Huts	Cuito-Okavango	33	2	13	13.2489
Huts	Cuito-Okavango	34	2	2	12.7963
Huts	Cuito-Okavango	35	0	0	12.8616
Huts	Cuito-Okavango	36	1	1	13.1835
Huts	Cuito-Okavango	37	2	2	11.1544
Huts	Cuito-Okavango	38	1	1	11.47
Huts	Cuito-Okavango	38	1	1	11.47
Huts	Cuito-Okavango	39	1	1	11.2919
Huts	Cuito-Okavango	39	1	1	11.2919
Huts	Cuito-Okavango	40	3	3	12.6457
Huts	Cuito-Okavango	40	1	1	12.6457
Huts	Cuito-Okavango	41	2	2	10.1352
Huts	Cuito-Okavango	42	1	1	11.9329
Huts	Cuito-Okavango	43	2	2	12.9989
Huts	Cuito-Okavango	44	0	0	10.0108
Huts	Cuito-Okavango	45	0	0	9.66951
Huts	Cuito-Okavango	46	1	1	9.44647
Huts	Cuito-Okavango	47	1	1	9.24005
Huts	Cuito-Okavango	48	0	0	9.24165
Huts	Cuito-Okavango	49	1	1	8.81834
Huts	Cuito-Okavango	50	0	0	8.92696
Huts	Cuito-Okavango	51	1	1	7.33756
Huts	Cuito-Okavango	52	1	1	6.92135
Huts	Cuito-Okavango	52	1	1	6.92135
Huts	Cuito-Okavango	53	0	0	7.43042
Huts	Cuito-Okavango	54	0	0	7.17891
Huts	Cuito-Okavango	55	1	1	6.70631
Huts	Cuito-Okavango	56	1	1	6.30135
Huts	Cuito-Okavango	57	0	0	9.01252
Huts	Cuito-Okavango	58	0	0	8.59562
Huts	Cuito-Okavango	59	1	1	9.77475
Huts	Cuito-Okavango	60	0	0	9.49397
Huts	Cuito-Okavango	61	0	0	8.39501
Huts	Cuito-Okavango	62	0	0	8.58291
Huts	Cuito-Okavango	63	0	0	7.59955
Huts	Cuito-Okavango	64	1	1	9.70078
Logging site	Cuito-Okavango	1	0	0	5.03343
Logging site	Cuito-Okavango	2	0	0	7.1652
Logging site	Cuito-Okavango	3	0	0	8.33276
Logging site	Cuito-Okavango	4	0	0	9.35226
Logging site	Cuito-Okavango	5	0	0	9.08103
Logging site	Cuito-Okavango	6	0	0	9.1804
Logging site	Cuito-Okavango	7	0	0	9.04072
Logging site	Cuito-Okavango	8	0	0	9.85833
Logging site	Cuito-Okavango	9	0	0	9.73081
Logging site	Cuito-Okavango	10	0	0	10.147
Logging site	Cuito-Okavango	11	0	0	9.30906
Logging site	Cuito-Okavango	12	0	0	9.78722
Logging site	Cuito-Okavango	13	0	0	10.4234
Logging site	Cuito-Okavango	14	0	0	11.4548
Logging site	Cuito-Okavango	15	0	0	11.0576
Logging site	Cuito-Okavango	16	0	0	12.7777
Logging site	Cuito-Okavango	17	0	0	12.66
Logging site	Cuito-Okavango	18	0	0	13.0319
Logging site	Cuito-Okavango	19	0	0	12.9854
Logging site	Cuito-Okavango	20	0	0	17.3776
Logging site	Cuito-Okavango	21	0	0	15.9915
Logging site	Cuito-Okavango	22	0	0	16.3422
Logging site	Cuito-Okavango	23	0	0	11.7573
Logging site	Cuito-Okavango	24	0	0	12.6926
Logging site	Cuito-Okavango	25	0	0	11.4929
Logging site	Cuito-Okavango	26	0	0	11.2991
Logging site	Cuito-Okavango	27	0	0	10.5585
Logging site	Cuito-Okavango	28	0	0	11.757
Logging site	Cuito-Okavango	29	1	1	11.7744
Logging site	Cuito-Okavango	30	0	0	12.1277
Logging site	Cuito-Okavango	31	1	1	12.2638
Logging site	Cuito-Okavango	32	0	0	13.0154
Logging site	Cuito-Okavango	33	0	0	13.2489
Logging site	Cuito-Okavango	34	0	0	12.7963
Logging site	Cuito-Okavango	35	0	0	12.8616
Logging site	Cuito-Okavango	36	0	0	13.1835
Logging site	Cuito-Okavango	37	0	0	11.1544
Logging site	Cuito-Okavango	38	0	0	11.47
Logging site	Cuito-Okavango	39	0	0	11.2919
Logging site	Cuito-Okavango	40	0	0	12.6457
Logging site	Cuito-Okavango	41	0	0	10.1352
Logging site	Cuito-Okavango	42	0	0	11.9329
Logging site	Cuito-Okavango	43	0	0	12.9989
Logging site	Cuito-Okavango	44	0	0	10.0108
Logging site	Cuito-Okavango	45	0	0	9.66951
Logging site	Cuito-Okavango	46	0	0	9.44647
Logging site	Cuito-Okavango	47	0	0	9.24005
Logging site	Cuito-Okavango	48	0	0	9.24165
Logging site	Cuito-Okavango	49	0	0	8.81834
Logging site	Cuito-Okavango	50	0	0	8.92696
Logging site	Cuito-Okavango	51	0	0	7.33756
Logging site	Cuito-Okavango	52	0	0	6.92135
Logging site	Cuito-Okavango	53	0	0	7.43042
Logging site	Cuito-Okavango	54	0	0	7.17891
Logging site	Cuito-Okavango	55	0	0	6.70631
Logging site	Cuito-Okavango	56	0	0	6.30135
Logging site	Cuito-Okavango	57	0	0	9.01252
Logging site	Cuito-Okavango	58	0	0	8.59562
Logging site	Cuito-Okavango	59	0	0	9.77475
Logging site	Cuito-Okavango	60	0	0	9.49397
Logging site	Cuito-Okavango	61	0	0	8.39501
Logging site	Cuito-Okavango	62	0	0	8.58291
Logging site	Cuito-Okavango	63	0	0	7.59955
Logging site	Cuito-Okavango	64	0	0	9.70078
Poachers camp	Cuito-Okavango	1	0	0	5.03343
Poachers camp	Cuito-Okavango	2	0	0	7.1652
Poachers camp	Cuito-Okavango	3	0	0	8.33276
Poachers camp	Cuito-Okavango	4	0	0	9.35226
Poachers camp	Cuito-Okavango	5	0	0	9.08103
Poachers camp	Cuito-Okavango	6	0	0	9.1804
Poachers camp	Cuito-Okavango	7	0	0	9.04072
Poachers camp	Cuito-Okavango	8	0	0	9.85833
Poachers camp	Cuito-Okavango	9	0	0	9.73081
Poachers camp	Cuito-Okavango	10	0	0	10.147
Poachers camp	Cuito-Okavango	11	0	0	9.30906
Poachers camp	Cuito-Okavango	12	0	0	9.78722
Poachers camp	Cuito-Okavango	13	0	0	10.4234
Poachers camp	Cuito-Okavango	14	0	0	11.4548
Poachers camp	Cuito-Okavango	15	0	0	11.0576
Poachers camp	Cuito-Okavango	16	0	0	12.7777
Poachers camp	Cuito-Okavango	17	0	0	12.66
Poachers camp	Cuito-Okavango	18	0	0	13.0319
Poachers camp	Cuito-Okavango	19	0	0	12.9854
Poachers camp	Cuito-Okavango	20	0	0	17.3776
Poachers camp	Cuito-Okavango	21	0	0	15.9915
Poachers camp	Cuito-Okavango	22	0	0	16.3422
Poachers camp	Cuito-Okavango	23	0	0	11.7573
Poachers camp	Cuito-Okavango	24	0	0	12.6926
Poachers camp	Cuito-Okavango	25	0	0	11.4929
Poachers camp	Cuito-Okavango	26	0	0	11.2991
Poachers camp	Cuito-Okavango	27	0	0	10.5585
Poachers camp	Cuito-Okavango	28	0	0	11.757
Poachers camp	Cuito-Okavango	29	0	0	11.7744
Poachers camp	Cuito-Okavango	30	0	0	12.1277
Poachers camp	Cuito-Okavango	31	0	0	12.2638
Poachers camp	Cuito-Okavango	32	0	0	13.0154
Poachers camp	Cuito-Okavango	33	0	0	13.2489
Poachers camp	Cuito-Okavango	34	0	0	12.7963
Poachers camp	Cuito-Okavango	35	0	0	12.8616
Poachers camp	Cuito-Okavango	36	0	0	13.1835
Poachers camp	Cuito-Okavango	37	0	0	11.1544
Poachers camp	Cuito-Okavango	38	0	0	11.47
Poachers camp	Cuito-Okavango	39	0	0	11.2919
Poachers camp	Cuito-Okavango	40	0	0	12.6457
Poachers camp	Cuito-Okavango	41	0	0	10.1352
Poachers camp	Cuito-Okavango	42	0	0	11.9329
Poachers camp	Cuito-Okavango	43	0	0	12.9989
Poachers camp	Cuito-Okavango	44	0	0	10.0108
Poachers camp	Cuito-Okavango	45	0	0	9.66951
Poachers camp	Cuito-Okavango	46	0	0	9.44647
Poachers camp	Cuito-Okavango	47	0	0	9.24005
Poachers camp	Cuito-Okavango	48	0	0	9.24165
Poachers camp	Cuito-Okavango	49	0	0	8.81834
Poachers camp	Cuito-Okavango	50	0	0	8.92696
Poachers camp	Cuito-Okavango	51	0	0	7.33756
Poachers camp	Cuito-Okavango	52	0	0	6.92135
Poachers camp	Cuito-Okavango	53	0	0	7.43042
Poachers camp	Cuito-Okavango	54	0	0	7.17891
Poachers camp	Cuito-Okavango	55	0	0	6.70631
Poachers camp	Cuito-Okavango	56	0	0	6.30135
Poachers camp	Cuito-Okavango	57	0	0	9.01252
Poachers camp	Cuito-Okavango	58	0	0	8.59562
Poachers camp	Cuito-Okavango	59	0	0	9.77475
Poachers camp	Cuito-Okavango	60	0	0	9.49397
Poachers camp	Cuito-Okavango	61	0	0	8.39501
Poachers camp	Cuito-Okavango	62	0	0	8.58291
Poachers camp	Cuito-Okavango	63	0	0	7.59955
Poachers camp	Cuito-Okavango	64	0	0	9.70078
Shoats	Cuito-Okavango	1	0	0	5.03343
Shoats	Cuito-Okavango	2	0	0	7.1652
Shoats	Cuito-Okavango	3	0	0	8.33276
Shoats	Cuito-Okavango	4	0	0	9.35226
Shoats	Cuito-Okavango	5	0	0	9.08103
Shoats	Cuito-Okavango	6	0	0	9.1804
Shoats	Cuito-Okavango	7	0	0	9.04072
Shoats	Cuito-Okavango	8	0	0	9.85833
Shoats	Cuito-Okavango	9	0	0	9.73081
Shoats	Cuito-Okavango	10	0	0	10.147
Shoats	Cuito-Okavango	11	0	0	9.30906
Shoats	Cuito-Okavango	12	0	0	9.78722
Shoats	Cuito-Okavango	13	0	0	10.4234
Shoats	Cuito-Okavango	14	0	0	11.4548
Shoats	Cuito-Okavango	15	0	0	11.0576
Shoats	Cuito-Okavango	16	0	0	12.7777
Shoats	Cuito-Okavango	17	0	0	12.66
Shoats	Cuito-Okavango	18	0	0	13.0319
Shoats	Cuito-Okavango	19	0	0	12.9854
Shoats	Cuito-Okavango	20	0	0	17.3776
Shoats	Cuito-Okavango	21	0	0	15.9915
Shoats	Cuito-Okavango	22	0	0	16.3422
Shoats	Cuito-Okavango	23	0	0	11.7573
Shoats	Cuito-Okavango	24	0	0	12.6926
Shoats	Cuito-Okavango	25	0	0	11.4929
Shoats	Cuito-Okavango	26	0	0	11.2991
Shoats	Cuito-Okavango	27	0	0	10.5585
Shoats	Cuito-Okavango	28	0	0	11.757
Shoats	Cuito-Okavango	29	0	0	11.7744
Shoats	Cuito-Okavango	30	0	0	12.1277
Shoats	Cuito-Okavango	31	0	0	12.2638
Shoats	Cuito-Okavango	32	0	0	13.0154
Shoats	Cuito-Okavango	33	0	0	13.2489
Shoats	Cuito-Okavango	34	0	0	12.7963
Shoats	Cuito-Okavango	35	0	0	12.8616
Shoats	Cuito-Okavango	36	0	0	13.1835
Shoats	Cuito-Okavango	37	0	0	11.1544
Shoats	Cuito-Okavango	38	0	0	11.47
Shoats	Cuito-Okavango	39	0	0	11.2919
Shoats	Cuito-Okavango	40	0	0	12.6457
Shoats	Cuito-Okavango	41	0	0	10.1352
Shoats	Cuito-Okavango	42	0	0	11.9329
Shoats	Cuito-Okavango	43	0	0	12.9989
Shoats	Cuito-Okavango	44	0	0	10.0108
Shoats	Cuito-Okavango	45	0	0	9.66951
Shoats	Cuito-Okavango	46	0	0	9.44647
Shoats	Cuito-Okavango	47	0	0	9.24005
Shoats	Cuito-Okavango	48	0	0	9.24165
Shoats	Cuito-Okavango	49	0	0	8.81834
Shoats	Cuito-Okavango	50	0	0	8.92696
Shoats	Cuito-Okavango	51	0	0	7.33756
Shoats	Cuito-Okavango	52	0	0	6.92135
Shoats	Cuito-Okavango	53	0	0	7.43042
Shoats	Cuito-Okavango	54	0	0	7.17891
Shoats	Cuito-Okavango	55	0	0	6.70631
Shoats	Cuito-Okavango	56	0	0	6.30135
Shoats	Cuito-Okavango	57	0	0	9.01252
Shoats	Cuito-Okavango	58	0	0	8.59562
Shoats	Cuito-Okavango	59	0	0	9.77475
Shoats	Cuito-Okavango	60	0	0	9.49397
Shoats	Cuito-Okavango	61	0	0	8.39501
Shoats	Cuito-Okavango	62	0	0	8.58291
Shoats	Cuito-Okavango	63	0	0	7.59955
Shoats	Cuito-Okavango	64	0	0	9.70078
Village	Cuito-Okavango	1	0	0	5.03343
Village	Cuito-Okavango	2	0	0	7.1652
Village	Cuito-Okavango	3	0	0	8.33276
Village	Cuito-Okavango	4	0	0	9.35226
Village	Cuito-Okavango	5	0	0	9.08103
Village	Cuito-Okavango	6	0	0	9.1804
Village	Cuito-Okavango	7	0	0	9.04072
Village	Cuito-Okavango	8	0	0	9.85833
Village	Cuito-Okavango	9	0	0	9.73081
Village	Cuito-Okavango	10	0	0	10.147
Village	Cuito-Okavango	11	0	0	9.30906
Village	Cuito-Okavango	12	0	0	9.78722
Village	Cuito-Okavango	13	0	0	10.4234
Village	Cuito-Okavango	14	1	1	11.4548
Village	Cuito-Okavango	15	0	0	11.0576
Village	Cuito-Okavango	16	0	0	12.7777
Village	Cuito-Okavango	17	0	0	12.66
Village	Cuito-Okavango	18	0	0	13.0319
Village	Cuito-Okavango	19	1	1	12.9854
Village	Cuito-Okavango	20	0	0	17.3776
Village	Cuito-Okavango	21	0	0	15.9915
Village	Cuito-Okavango	22	1	1	16.3422
Village	Cuito-Okavango	23	0	0	11.7573
Village	Cuito-Okavango	24	0	0	12.6926
Village	Cuito-Okavango	25	0	0	11.4929
Village	Cuito-Okavango	26	0	0	11.2991
Village	Cuito-Okavango	27	1	1	10.5585
Village	Cuito-Okavango	28	0	0	11.757
Village	Cuito-Okavango	29	0	0	11.7744
Village	Cuito-Okavango	30	0	0	12.1277
Village	Cuito-Okavango	31	0	0	12.2638
Village	Cuito-Okavango	32	0	0	13.0154
Village	Cuito-Okavango	33	0	0	13.2489
Village	Cuito-Okavango	34	1	1	12.7963
Village	Cuito-Okavango	35	0	0	12.8616
Village	Cuito-Okavango	36	0	0	13.1835
Village	Cuito-Okavango	37	0	0	11.1544
Village	Cuito-Okavango	38	0	0	11.47
Village	Cuito-Okavango	39	0	0	11.2919
Village	Cuito-Okavango	40	0	0	12.6457
Village	Cuito-Okavango	41	0	0	10.1352
Village	Cuito-Okavango	42	0	0	11.9329
Village	Cuito-Okavango	43	0	0	12.9989
Village	Cuito-Okavango	44	0	0	10.0108
Village	Cuito-Okavango	45	0	0	9.66951
Village	Cuito-Okavango	46	0	0	9.44647
Village	Cuito-Okavango	47	0	0	9.24005
Village	Cuito-Okavango	48	0	0	9.24165
Village	Cuito-Okavango	49	0	0	8.81834
Village	Cuito-Okavango	50	0	0	8.92696
Village	Cuito-Okavango	51	0	0	7.33756
Village	Cuito-Okavango	52	0	0	6.92135
Village	Cuito-Okavango	53	0	0	7.43042
Village	Cuito-Okavango	54	0	0	7.17891
Village	Cuito-Okavango	55	0	0	6.70631
Village	Cuito-Okavango	56	0	0	6.30135
Village	Cuito-Okavango	57	0	0	9.01252
Village	Cuito-Okavango	58	0	0	8.59562
Village	Cuito-Okavango	59	0	0	9.77475
Village	Cuito-Okavango	60	0	0	9.49397
Village	Cuito-Okavango	61	0	0	8.39501
Village	Cuito-Okavango	62	0	0	8.58291
Village	Cuito-Okavango	63	1	1	7.59955
Village	Cuito-Okavango	64	0	0	9.70078
Cattle	Kwando	1	0	0	8.05197
Cattle	Kwando	2	0	0	13.8043
Cattle	Kwando	3	0	0	16.9903
Cattle	Kwando	4	1	32	19.8285
Cattle	Kwando	5	1	11	21.6203
Cattle	Kwando	6	1	22	20.9904
Cattle	Kwando	7	1	13	22.438
Cattle	Kwando	8	0	0	19.1964
Cattle	Kwando	9	2	36	18.5916
Cattle	Kwando	10	3	89	16.6698
Cattle	Kwando	11	0	0	17.7287
Cattle	Kwando	12	0	0	16.8172
Cattle	Kwando	13	0	0	17.1182
Cattle	Kwando	14	0	0	14.9412
Cattle	Kwando	15	0	0	15.2743
Cattle	Kwando	16	0	0	14.3211
Cattle	Kwando	17	0	0	16.8285
Cattle	Kwando	18	0	0	16.3921
Cattle	Kwando	19	1	42	17.719
Cattle	Kwando	20	1	33	16.5682
Cattle	Kwando	21	0	0	18.1003
Cattle	Kwando	22	1	3	18.7019
Cattle	Kwando	23	2	48	19.4116
Cattle	Kwando	24	1	20	18.0122
Cattle	Kwando	25	3	37	19.0085
Cattle	Kwando	26	0	0	15.5795
Cattle	Kwando	27	2	33	16.8668
Cattle	Kwando	28	0	0	15.7653
Cattle	Kwando	29	1	19	16.4963
Cattle	Kwando	30	2	42	16.8397
Cattle	Kwando	31	1	4	17.156
Cattle	Kwando	32	3	28	17.3278
Cattle	Kwando	33	2	47	17.6461
Cattle	Kwando	34	3	74	18.0656
Cattle	Kwando	35	3	31	17.7874
Cattle	Kwando	36	4	110	18.9181
Cattle	Kwando	37	6	74	19.7108
Fields	Kwando	1	0	0	8.05197
Fields	Kwando	2	0	0	13.8043
Fields	Kwando	3	0	0	16.9903
Fields	Kwando	4	0	0	19.8285
Fields	Kwando	5	0	0	21.6203
Fields	Kwando	6	0	0	20.9904
Fields	Kwando	7	1	1	22.438
Fields	Kwando	8	0	0	19.1964
Fields	Kwando	9	2	2	18.5916
Fields	Kwando	10	0	0	16.6698
Fields	Kwando	11	1	1	17.7287
Fields	Kwando	12	0	0	16.8172
Fields	Kwando	13	1	1	17.1182
Fields	Kwando	14	0	0	14.9412
Fields	Kwando	15	1	1	15.2743
Fields	Kwando	16	0	0	14.3211
Fields	Kwando	17	0	0	16.8285
Fields	Kwando	18	0	0	16.3921
Fields	Kwando	19	5	5	17.719
Fields	Kwando	20	2	2	16.5682
Fields	Kwando	21	1	1	18.1003
Fields	Kwando	22	2	2	18.7019
Fields	Kwando	23	3	3	19.4116
Fields	Kwando	24	1	1	18.0122
Fields	Kwando	25	1	1	19.0085
Fields	Kwando	26	1	1	15.5795
Fields	Kwando	27	2	2	16.8668
Fields	Kwando	28	1	1	15.7653
Fields	Kwando	29	3	3	16.4963
Fields	Kwando	30	2	2	16.8397
Fields	Kwando	31	7	7	17.156
Fields	Kwando	32	7	7	17.3278
Fields	Kwando	33	7	7	17.6461
Fields	Kwando	34	6	6	18.0656
Fields	Kwando	35	5	5	17.7874
Fields	Kwando	36	8	8	18.9181
Fields	Kwando	37	8	8	19.7108
Fishing camp	Kwando	1	0	0	8.05197
Fishing camp	Kwando	2	0	0	13.8043
Fishing camp	Kwando	3	0	0	16.9903
Fishing camp	Kwando	4	0	0	19.8285
Fishing camp	Kwando	5	0	0	21.6203
Fishing camp	Kwando	6	0	0	20.9904
Fishing camp	Kwando	7	0	0	22.438
Fishing camp	Kwando	8	1	1	19.1964
Fishing camp	Kwando	9	0	0	18.5916
Fishing camp	Kwando	10	0	0	16.6698
Fishing camp	Kwando	11	0	0	17.7287
Fishing camp	Kwando	12	0	0	16.8172
Fishing camp	Kwando	13	1	1	17.1182
Fishing camp	Kwando	14	0	0	14.9412
Fishing camp	Kwando	15	0	0	15.2743
Fishing camp	Kwando	16	0	0	14.3211
Fishing camp	Kwando	17	0	0	16.8285
Fishing camp	Kwando	18	0	0	16.3921
Fishing camp	Kwando	19	0	0	17.719
Fishing camp	Kwando	20	0	0	16.5682
Fishing camp	Kwando	21	0	0	18.1003
Fishing camp	Kwando	22	0	0	18.7019
Fishing camp	Kwando	23	0	0	19.4116
Fishing camp	Kwando	24	0	0	18.0122
Fishing camp	Kwando	25	0	0	19.0085
Fishing camp	Kwando	26	0	0	15.5795
Fishing camp	Kwando	27	0	0	16.8668
Fishing camp	Kwando	28	0	0	15.7653
Fishing camp	Kwando	29	0	0	16.4963
Fishing camp	Kwando	30	0	0	16.8397
Fishing camp	Kwando	31	0	0	17.156
Fishing camp	Kwando	32	0	0	17.3278
Fishing camp	Kwando	33	0	0	17.6461
Fishing camp	Kwando	34	0	0	18.0656
Fishing camp	Kwando	35	0	0	17.7874
Fishing camp	Kwando	36	0	0	18.9181
Fishing camp	Kwando	37	0	0	19.7108
Huts	Kwando	1	0	0	8.05197
Huts	Kwando	2	0	0	13.8043
Huts	Kwando	3	0	0	16.9903
Huts	Kwando	4	0	0	19.8285
Huts	Kwando	5	0	0	21.6203
Huts	Kwando	6	0	0	20.9904
Huts	Kwando	7	1	1	22.438
Huts	Kwando	7	1	1	22.438
Huts	Kwando	8	0	0	19.1964
Huts	Kwando	9	1	1	18.5916
Huts	Kwando	9	1	1	18.5916
Huts	Kwando	10	0	0	16.6698
Huts	Kwando	11	0	0	17.7287
Huts	Kwando	12	0	0	16.8172
Huts	Kwando	13	1	1	17.1182
Huts	Kwando	14	0	0	14.9412
Huts	Kwando	15	1	1	15.2743
Huts	Kwando	16	0	0	14.3211
Huts	Kwando	17	1	1	16.8285
Huts	Kwando	18	0	0	16.3921
Huts	Kwando	19	5	5	17.719
Huts	Kwando	20	0	0	16.5682
Huts	Kwando	21	1	1	18.1003
Huts	Kwando	22	1	1	18.7019
Huts	Kwando	23	2	2	19.4116
Huts	Kwando	24	2	2	18.0122
Huts	Kwando	25	3	3	19.0085
Huts	Kwando	25	1	1	19.0085
Huts	Kwando	26	0	0	15.5795
Huts	Kwando	27	1	1	16.8668
Huts	Kwando	28	1	1	15.7653
Huts	Kwando	29	1	1	16.4963
Huts	Kwando	30	1	1	16.8397
Huts	Kwando	31	3	3	17.156
Huts	Kwando	32	3	3	17.3278
Huts	Kwando	33	1	1	17.6461
Huts	Kwando	34	8	8	18.0656
Huts	Kwando	35	3	3	17.7874
Huts	Kwando	36	4	4	18.9181
Huts	Kwando	37	6	6	19.7108
Logging site	Kwando	1	0	0	8.05197
Logging site	Kwando	2	0	0	13.8043
Logging site	Kwando	3	0	0	16.9903
Logging site	Kwando	4	0	0	19.8285
Logging site	Kwando	5	0	0	21.6203
Logging site	Kwando	6	0	0	20.9904
Logging site	Kwando	7	0	0	22.438
Logging site	Kwando	8	0	0	19.1964
Logging site	Kwando	9	0	0	18.5916
Logging site	Kwando	10	0	0	16.6698
Logging site	Kwando	11	0	0	17.7287
Logging site	Kwando	12	0	0	16.8172
Logging site	Kwando	13	0	0	17.1182
Logging site	Kwando	14	0	0	14.9412
Logging site	Kwando	15	0	0	15.2743
Logging site	Kwando	16	0	0	14.3211
Logging site	Kwando	17	0	0	16.8285
Logging site	Kwando	18	0	0	16.3921
Logging site	Kwando	19	0	0	17.719
Logging site	Kwando	20	0	0	16.5682
Logging site	Kwando	21	0	0	18.1003
Logging site	Kwando	22	1	1	18.7019
Logging site	Kwando	23	0	0	19.4116
Logging site	Kwando	24	0	0	18.0122
Logging site	Kwando	25	0	0	19.0085
Logging site	Kwando	26	0	0	15.5795
Logging site	Kwando	27	0	0	16.8668
Logging site	Kwando	28	0	0	15.7653
Logging site	Kwando	29	0	0	16.4963
Logging site	Kwando	30	0	0	16.8397
Logging site	Kwando	31	0	0	17.156
Logging site	Kwando	32	0	0	17.3278
Logging site	Kwando	33	0	0	17.6461
Logging site	Kwando	34	0	0	18.0656
Logging site	Kwando	35	0	0	17.7874
Logging site	Kwando	36	0	0	18.9181
Logging site	Kwando	37	0	0	19.7108
Poachers camp	Kwando	1	0	0	8.05197
Poachers camp	Kwando	2	0	0	13.8043
Poachers camp	Kwando	3	0	0	16.9903
Poachers camp	Kwando	4	0	0	19.8285
Poachers camp	Kwando	5	0	0	21.6203
Poachers camp	Kwando	6	0	0	20.9904
Poachers camp	Kwando	7	1	1	22.438
Poachers camp	Kwando	8	0	0	19.1964
Poachers camp	Kwando	9	0	0	18.5916
Poachers camp	Kwando	10	0	0	16.6698
Poachers camp	Kwando	11	0	0	17.7287
Poachers camp	Kwando	12	0	0	16.8172
Poachers camp	Kwando	13	0	0	17.1182
Poachers camp	Kwando	14	0	0	14.9412
Poachers camp	Kwando	15	0	0	15.2743
Poachers camp	Kwando	16	0	0	14.3211
Poachers camp	Kwando	17	0	0	16.8285
Poachers camp	Kwando	18	0	0	16.3921
Poachers camp	Kwando	19	0	0	17.719
Poachers camp	Kwando	20	0	0	16.5682
Poachers camp	Kwando	21	0	0	18.1003
Poachers camp	Kwando	22	0	0	18.7019
Poachers camp	Kwando	23	0	0	19.4116
Poachers camp	Kwando	24	0	0	18.0122
Poachers camp	Kwando	25	0	0	19.0085
Poachers camp	Kwando	26	0	0	15.5795
Poachers camp	Kwando	27	0	0	16.8668
Poachers camp	Kwando	28	0	0	15.7653
Poachers camp	Kwando	29	0	0	16.4963
Poachers camp	Kwando	30	0	0	16.8397
Poachers camp	Kwando	31	0	0	17.156
Poachers camp	Kwando	32	0	0	17.3278
Poachers camp	Kwando	33	0	0	17.6461
Poachers camp	Kwando	34	0	0	18.0656
Poachers camp	Kwando	35	0	0	17.7874
Poachers camp	Kwando	36	0	0	18.9181
Poachers camp	Kwando	37	0	0	19.7108
Shoats	Kwando	1	0	0	8.05197
Shoats	Kwando	2	0	0	13.8043
Shoats	Kwando	3	0	0	16.9903
Shoats	Kwando	4	0	0	19.8285
Shoats	Kwando	5	0	0	21.6203
Shoats	Kwando	6	0	0	20.9904
Shoats	Kwando	7	0	0	22.438
Shoats	Kwando	8	0	0	19.1964
Shoats	Kwando	9	0	0	18.5916
Shoats	Kwando	10	0	0	16.6698
Shoats	Kwando	11	0	0	17.7287
Shoats	Kwando	12	0	0	16.8172
Shoats	Kwando	13	0	0	17.1182
Shoats	Kwando	14	0	0	14.9412
Shoats	Kwando	15	0	0	15.2743
Shoats	Kwando	16	0	0	14.3211
Shoats	Kwando	17	0	0	16.8285
Shoats	Kwando	18	0	0	16.3921
Shoats	Kwando	19	0	0	17.719
Shoats	Kwando	20	0	0	16.5682
Shoats	Kwando	21	0	0	18.1003
Shoats	Kwando	22	0	0	18.7019
Shoats	Kwando	23	0	0	19.4116
Shoats	Kwando	24	0	0	18.0122
Shoats	Kwando	25	0	0	19.0085
Shoats	Kwando	26	0	0	15.5795
Shoats	Kwando	27	0	0	16.8668
Shoats	Kwando	28	0	0	15.7653
Shoats	Kwando	29	0	0	16.4963
Shoats	Kwando	30	0	0	16.8397
Shoats	Kwando	31	0	0	17.156
Shoats	Kwando	32	0	0	17.3278
Shoats	Kwando	33	0	0	17.6461
Shoats	Kwando	34	0	0	18.0656
Shoats	Kwando	35	0	0	17.7874
Shoats	Kwando	36	1	25	18.9181
Shoats	Kwando	37	0	0	19.7108
Village	Kwando	1	0	0	8.05197
Village	Kwando	2	0	0	13.8043
Village	Kwando	3	0	0	16.9903
Village	Kwando	4	0	0	19.8285
Village	Kwando	5	0	0	21.6203
Village	Kwando	6	0	0	20.9904
Village	Kwando	7	0	0	22.438
Village	Kwando	8	0	0	19.1964
Village	Kwando	9	3	3	18.5916
Village	Kwando	10	1	1	16.6698
Village	Kwando	11	1	1	17.7287
Village	Kwando	12	1	1	16.8172
Village	Kwando	13	2	2	17.1182
Village	Kwando	14	0	0	14.9412
Village	Kwando	15	0	0	15.2743
Village	Kwando	16	0	0	14.3211
Village	Kwando	17	0	0	16.8285
Village	Kwando	18	1	1	16.3921
Village	Kwando	19	0	0	17.719
Village	Kwando	20	1	1	16.5682
Village	Kwando	21	0	0	18.1003
Village	Kwando	22	0	0	18.7019
Village	Kwando	23	2	2	19.4116
Village	Kwando	24	1	1	18.0122
Village	Kwando	25	0	0	19.0085
Village	Kwando	26	1	1	15.5795
Village	Kwando	27	1	1	16.8668
Village	Kwando	28	0	0	15.7653
Village	Kwando	29	0	0	16.4963
Village	Kwando	30	1	1	16.8397
Village	Kwando	31	1	1	17.156
Village	Kwando	32	0	0	17.3278
Village	Kwando	33	3	3	17.6461
Village	Kwando	34	0	0	18.0656
Village	Kwando	35	0	0	17.7874
Village	Kwando	36	0	0	18.9181
Village	Kwando	37	1	1	19.7108
Cattle	Kwando 5 km	1	2	22	26.405
Cattle	Kwando 5 km	2	5	68	25.8601
Cattle	Kwando 5 km	3	3	15	22.3309
Cattle	Kwando 5 km	4	3	50	24.6265
Cattle	Kwando 5 km	5	5	60	20.8154
Cattle	Kwando 5 km	6	0	0	20.1216
Cattle	Kwando 5 km	7	1	14	18.7673
Cattle	Kwando 5 km	8	1	32	20.9246
Cattle	Kwando 5 km	9	1	10	18.772
Cattle	Kwando 5 km	10	2	23	20.6435
Cattle	Kwando 5 km	11	0	0	17.552
Fields	Kwando 5 km	1	8	8	26.405
Fields	Kwando 5 km	2	11	11	25.8601
Fields	Kwando 5 km	3	5	5	22.3309
Fields	Kwando 5 km	4	10	10	24.6265
Fields	Kwando 5 km	5	4	4	20.8154
Fields	Kwando 5 km	6	3	3	20.1216
Fields	Kwando 5 km	7	3	3	18.7673
Fields	Kwando 5 km	8	0	0	20.9246
Fields	Kwando 5 km	9	4	4	18.772
Fields	Kwando 5 km	10	4	4	20.6435
Fields	Kwando 5 km	11	3	3	17.552
Fishing camp	Kwando 5 km	1	0	0	26.405
Fishing camp	Kwando 5 km	2	0	0	25.8601
Fishing camp	Kwando 5 km	3	0	0	22.3309
Fishing camp	Kwando 5 km	4	0	0	24.6265
Fishing camp	Kwando 5 km	5	0	0	20.8154
Fishing camp	Kwando 5 km	6	0	0	20.1216
Fishing camp	Kwando 5 km	7	0	0	18.7673
Fishing camp	Kwando 5 km	8	0	0	20.9246
Fishing camp	Kwando 5 km	9	0	0	18.772
Fishing camp	Kwando 5 km	10	0	0	20.6435
Fishing camp	Kwando 5 km	11	0	0	17.552
Huts	Kwando 5 km	1	6	6	26.405
Huts	Kwando 5 km	2	8	8	25.8601
Huts	Kwando 5 km	3	2	2	22.3309
Huts	Kwando 5 km	4	5	5	24.6265
Huts	Kwando 5 km	5	3	3	20.8154
Huts	Kwando 5 km	6	3	3	20.1216
Huts	Kwando 5 km	7	4	4	18.7673
Huts	Kwando 5 km	8	2	2	20.9246
Huts	Kwando 5 km	9	4	4	18.772
Huts	Kwando 5 km	9	1	1	18.772
Huts	Kwando 5 km	10	2	2	20.6435
Huts	Kwando 5 km	11	1	1	17.552
Logging site	Kwando 5 km	1	0	0	26.405
Logging site	Kwando 5 km	2	0	0	25.8601
Logging site	Kwando 5 km	3	0	0	22.3309
Logging site	Kwando 5 km	4	0	0	24.6265
Logging site	Kwando 5 km	5	0	0	20.8154
Logging site	Kwando 5 km	6	0	0	20.1216
Logging site	Kwando 5 km	7	0	0	18.7673
Logging site	Kwando 5 km	8	0	0	20.9246
Logging site	Kwando 5 km	9	0	0	18.772
Logging site	Kwando 5 km	10	0	0	20.6435
Logging site	Kwando 5 km	11	0	0	17.552
Poachers camp	Kwando 5 km	1	0	0	26.405
Poachers camp	Kwando 5 km	2	0	0	25.8601
Poachers camp	Kwando 5 km	3	0	0	22.3309
Poachers camp	Kwando 5 km	4	0	0	24.6265
Poachers camp	Kwando 5 km	5	0	0	20.8154
Poachers camp	Kwando 5 km	6	0	0	20.1216
Poachers camp	Kwando 5 km	7	0	0	18.7673
Poachers camp	Kwando 5 km	8	0	0	20.9246
Poachers camp	Kwando 5 km	9	0	0	18.772
Poachers camp	Kwando 5 km	10	0	0	20.6435
Poachers camp	Kwando 5 km	11	0	0	17.552
Shoats	Kwando 5 km	1	0	0	26.405
Shoats	Kwando 5 km	2	0	0	25.8601
Shoats	Kwando 5 km	3	1	18	22.3309
Shoats	Kwando 5 km	4	0	0	24.6265
Shoats	Kwando 5 km	5	0	0	20.8154
Shoats	Kwando 5 km	6	0	0	20.1216
Shoats	Kwando 5 km	7	0	0	18.7673
Shoats	Kwando 5 km	8	0	0	20.9246
Shoats	Kwando 5 km	9	0	0	18.772
Shoats	Kwando 5 km	10	0	0	20.6435
Shoats	Kwando 5 km	11	0	0	17.552
Village	Kwando 5 km	1	0	0	26.405
Village	Kwando 5 km	2	1	1	25.8601
Village	Kwando 5 km	3	0	0	22.3309
Village	Kwando 5 km	4	0	0	24.6265
Village	Kwando 5 km	5	0	0	20.8154
Village	Kwando 5 km	6	0	0	20.1216
Village	Kwando 5 km	7	0	0	18.7673
Village	Kwando 5 km	8	0	0	20.9246
Village	Kwando 5 km	9	0	0	18.772
Village	Kwando 5 km	10	0	0	20.6435
Village	Kwando 5 km	11	1	1	17.552
Cattle	Likuwa	1	0	0	3.73178
Cattle	Likuwa	2	1	8	5.29671
Cattle	Likuwa	3	0	0	6.8543
Cattle	Likuwa	4	0	0	7.45677
Cattle	Likuwa	5	0	0	9.83671
Cattle	Likuwa	6	0	0	10.9605
Cattle	Likuwa	7	0	0	12.4274
Cattle	Likuwa	8	1	6	12.4532
Cattle	Likuwa	9	0	0	12.6441
Cattle	Likuwa	10	0	0	10.0541
Cattle	Likuwa	11	1	8	9.59838
Cattle	Likuwa	12	0	0	9.53654
Cattle	Likuwa	13	0	0	15.4179
Cattle	Likuwa	14	0	0	14.9486
Cattle	Likuwa	15	0	0	14.7485
Cattle	Likuwa	16	0	0	14.735
Cattle	Likuwa	17	0	0	14.7351
Cattle	Likuwa	18	0	0	15.6047
Fields	Likuwa	1	0	0	3.73178
Fields	Likuwa	2	0	0	5.29671
Fields	Likuwa	3	0	0	6.8543
Fields	Likuwa	4	0	0	7.45677
Fields	Likuwa	5	0	0	9.83671
Fields	Likuwa	6	0	0	10.9605
Fields	Likuwa	7	0	0	12.4274
Fields	Likuwa	8	0	0	12.4532
Fields	Likuwa	9	1	1	12.6441
Fields	Likuwa	10	0	0	10.0541
Fields	Likuwa	11	1	1	9.59838
Fields	Likuwa	12	0	0	9.53654
Fields	Likuwa	13	3	3	15.4179
Fields	Likuwa	14	0	0	14.9486
Fields	Likuwa	15	2	2	14.7485
Fields	Likuwa	16	0	0	14.735
Fields	Likuwa	17	0	0	14.7351
Fields	Likuwa	18	0	0	15.6047
Fishing camp	Likuwa	1	0	0	3.73178
Fishing camp	Likuwa	2	0	0	5.29671
Fishing camp	Likuwa	3	0	0	6.8543
Fishing camp	Likuwa	4	0	0	7.45677
Fishing camp	Likuwa	5	0	0	9.83671
Fishing camp	Likuwa	6	0	0	10.9605
Fishing camp	Likuwa	7	0	0	12.4274
Fishing camp	Likuwa	8	0	0	12.4532
Fishing camp	Likuwa	9	0	0	12.6441
Fishing camp	Likuwa	10	0	0	10.0541
Fishing camp	Likuwa	11	0	0	9.59838
Fishing camp	Likuwa	12	0	0	9.53654
Fishing camp	Likuwa	13	0	0	15.4179
Fishing camp	Likuwa	14	0	0	14.9486
Fishing camp	Likuwa	15	0	0	14.7485
Fishing camp	Likuwa	16	0	0	14.735
Fishing camp	Likuwa	17	0	0	14.7351
Fishing camp	Likuwa	18	0	0	15.6047
Huts	Likuwa	1	0	0	3.73178
Huts	Likuwa	2	1	1	5.29671
Huts	Likuwa	3	0	0	6.8543
Huts	Likuwa	4	0	0	7.45677
Huts	Likuwa	5	0	0	9.83671
Huts	Likuwa	6	1	1	10.9605
Huts	Likuwa	7	1	1	12.4274
Huts	Likuwa	8	0	0	12.4532
Huts	Likuwa	9	2	2	12.6441
Huts	Likuwa	10	0	0	10.0541
Huts	Likuwa	11	1	1	9.59838
Huts	Likuwa	12	0	0	9.53654
Huts	Likuwa	13	3	3	15.4179
Huts	Likuwa	14	0	0	14.9486
Huts	Likuwa	15	1	1	14.7485
Huts	Likuwa	16	0	0	14.735
Huts	Likuwa	17	0	0	14.7351
Huts	Likuwa	18	0	0	15.6047
Logging site	Likuwa	1	0	0	3.73178
Logging site	Likuwa	2	0	0	5.29671
Logging site	Likuwa	3	0	0	6.8543
Logging site	Likuwa	4	0	0	7.45677
Logging site	Likuwa	5	0	0	9.83671
Logging site	Likuwa	6	0	0	10.9605
Logging site	Likuwa	7	0	0	12.4274
Logging site	Likuwa	8	0	0	12.4532
Logging site	Likuwa	9	0	0	12.6441
Logging site	Likuwa	10	0	0	10.0541
Logging site	Likuwa	11	0	0	9.59838
Logging site	Likuwa	12	0	0	9.53654
Logging site	Likuwa	13	0	0	15.4179
Logging site	Likuwa	14	0	0	14.9486
Logging site	Likuwa	15	0	0	14.7485
Logging site	Likuwa	16	0	0	14.735
Logging site	Likuwa	17	0	0	14.7351
Logging site	Likuwa	18	0	0	15.6047
Poachers camp	Likuwa	1	0	0	3.73178
Poachers camp	Likuwa	2	0	0	5.29671
Poachers camp	Likuwa	3	0	0	6.8543
Poachers camp	Likuwa	4	0	0	7.45677
Poachers camp	Likuwa	5	0	0	9.83671
Poachers camp	Likuwa	6	0	0	10.9605
Poachers camp	Likuwa	7	0	0	12.4274
Poachers camp	Likuwa	8	0	0	12.4532
Poachers camp	Likuwa	9	0	0	12.6441
Poachers camp	Likuwa	10	0	0	10.0541
Poachers camp	Likuwa	11	0	0	9.59838
Poachers camp	Likuwa	12	0	0	9.53654
Poachers camp	Likuwa	13	0	0	15.4179
Poachers camp	Likuwa	14	0	0	14.9486
Poachers camp	Likuwa	15	0	0	14.7485
Poachers camp	Likuwa	16	0	0	14.735
Poachers camp	Likuwa	17	0	0	14.7351
Poachers camp	Likuwa	18	0	0	15.6047
Shoats	Likuwa	1	0	0	3.73178
Shoats	Likuwa	2	0	0	5.29671
Shoats	Likuwa	3	0	0	6.8543
Shoats	Likuwa	4	0	0	7.45677
Shoats	Likuwa	5	0	0	9.83671
Shoats	Likuwa	6	0	0	10.9605
Shoats	Likuwa	7	0	0	12.4274
Shoats	Likuwa	8	0	0	12.4532
Shoats	Likuwa	9	0	0	12.6441
Shoats	Likuwa	10	0	0	10.0541
Shoats	Likuwa	11	0	0	9.59838
Shoats	Likuwa	12	0	0	9.53654
Shoats	Likuwa	13	0	0	15.4179
Shoats	Likuwa	14	0	0	14.9486
Shoats	Likuwa	15	0	0	14.7485
Shoats	Likuwa	16	0	0	14.735
Shoats	Likuwa	17	0	0	14.7351
Shoats	Likuwa	18	0	0	15.6047
Village	Likuwa	1	0	0	3.73178
Village	Likuwa	2	0	0	5.29671
Village	Likuwa	3	0	0	6.8543
Village	Likuwa	4	0	0	7.45677
Village	Likuwa	5	0	0	9.83671
Village	Likuwa	6	0	0	10.9605
Village	Likuwa	7	0	0	12.4274
Village	Likuwa	8	0	0	12.4532
Village	Likuwa	9	0	0	12.6441
Village	Likuwa	10	0	0	10.0541
Village	Likuwa	11	0	0	9.59838
Village	Likuwa	12	0	0	9.53654
Village	Likuwa	13	0	0	15.4179
Village	Likuwa	14	0	0	14.9486
Village	Likuwa	15	0	0	14.7485
Village	Likuwa	16	0	0	14.735
Village	Likuwa	17	0	0	14.7351
Village	Likuwa	18	0	0	15.6047
Cattle	Likuwa Core	1	0	0	17.4914
Cattle	Likuwa Core	2	0	0	16.9244
Cattle	Likuwa Core	3	0	0	17.1028
Cattle	Likuwa Core	4	0	0	17.1661
Cattle	Likuwa Core	5	0	0	16.7346
Cattle	Likuwa Core	6	0	0	16.7076
Cattle	Likuwa Core	7	0	0	16.4498
Cattle	Likuwa Core	8	0	0	16.491
Cattle	Likuwa Core	9	0	0	16.3502
Cattle	Likuwa Core	10	1	21	16.8288
Cattle	Likuwa Core	11	0	0	16.5544
Cattle	Likuwa Core	12	1	60	16.9036
Cattle	Likuwa Core	13	0	0	16.5642
Cattle	Likuwa Core	14	1	3	16.7047
Fields	Likuwa Core	1	0	0	17.4914
Fields	Likuwa Core	2	0	0	16.9244
Fields	Likuwa Core	3	0	0	17.1028
Fields	Likuwa Core	4	0	0	17.1661
Fields	Likuwa Core	5	0	0	16.7346
Fields	Likuwa Core	6	1	1	16.7076
Fields	Likuwa Core	7	0	0	16.4498
Fields	Likuwa Core	8	2	2	16.491
Fields	Likuwa Core	9	0	0	16.3502
Fields	Likuwa Core	10	1	1	16.8288
Fields	Likuwa Core	11	2	2	16.5544
Fields	Likuwa Core	12	1	1	16.9036
Fields	Likuwa Core	13	1	1	16.5642
Fields	Likuwa Core	14	1	1	16.7047
Fishing camp	Likuwa Core	1	0	0	17.4914
Fishing camp	Likuwa Core	2	0	0	16.9244
Fishing camp	Likuwa Core	3	0	0	17.1028
Fishing camp	Likuwa Core	4	0	0	17.1661
Fishing camp	Likuwa Core	5	0	0	16.7346
Fishing camp	Likuwa Core	6	0	0	16.7076
Fishing camp	Likuwa Core	7	0	0	16.4498
Fishing camp	Likuwa Core	8	0	0	16.491
Fishing camp	Likuwa Core	9	0	0	16.3502
Fishing camp	Likuwa Core	10	0	0	16.8288
Fishing camp	Likuwa Core	11	0	0	16.5544
Fishing camp	Likuwa Core	12	0	0	16.9036
Fishing camp	Likuwa Core	13	0	0	16.5642
Fishing camp	Likuwa Core	14	0	0	16.7047
Huts	Likuwa Core	1	0	0	17.4914
Huts	Likuwa Core	2	0	0	16.9244
Huts	Likuwa Core	3	0	0	17.1028
Huts	Likuwa Core	4	0	0	17.1661
Huts	Likuwa Core	5	0	0	16.7346
Huts	Likuwa Core	6	1	1	16.7076
Huts	Likuwa Core	7	0	0	16.4498
Huts	Likuwa Core	8	1	1	16.491
Huts	Likuwa Core	9	0	0	16.3502
Huts	Likuwa Core	10	0	0	16.8288
Huts	Likuwa Core	11	0	0	16.5544
Huts	Likuwa Core	12	0	0	16.9036
Huts	Likuwa Core	13	0	0	16.5642
Huts	Likuwa Core	14	1	1	16.7047
Logging site	Likuwa Core	1	0	0	17.4914
Logging site	Likuwa Core	2	0	0	16.9244
Logging site	Likuwa Core	3	0	0	17.1028
Logging site	Likuwa Core	4	0	0	17.1661
Logging site	Likuwa Core	5	0	0	16.7346
Logging site	Likuwa Core	6	0	0	16.7076
Logging site	Likuwa Core	7	0	0	16.4498
Logging site	Likuwa Core	8	0	0	16.491
Logging site	Likuwa Core	9	0	0	16.3502
Logging site	Likuwa Core	10	0	0	16.8288
Logging site	Likuwa Core	11	0	0	16.5544
Logging site	Likuwa Core	12	0	0	16.9036
Logging site	Likuwa Core	13	0	0	16.5642
Logging site	Likuwa Core	14	0	0	16.7047
Poachers camp	Likuwa Core	1	0	0	17.4914
Poachers camp	Likuwa Core	2	0	0	16.9244
Poachers camp	Likuwa Core	3	0	0	17.1028
Poachers camp	Likuwa Core	4	0	0	17.1661
Poachers camp	Likuwa Core	5	0	0	16.7346
Poachers camp	Likuwa Core	6	0	0	16.7076
Poachers camp	Likuwa Core	7	0	0	16.4498
Poachers camp	Likuwa Core	8	0	0	16.491
Poachers camp	Likuwa Core	9	0	0	16.3502
Poachers camp	Likuwa Core	10	0	0	16.8288
Poachers camp	Likuwa Core	11	0	0	16.5544
Poachers camp	Likuwa Core	12	0	0	16.9036
Poachers camp	Likuwa Core	13	0	0	16.5642
Poachers camp	Likuwa Core	14	0	0	16.7047
Shoats	Likuwa Core	1	0	0	17.4914
Shoats	Likuwa Core	2	0	0	16.9244
Shoats	Likuwa Core	3	0	0	17.1028
Shoats	Likuwa Core	4	0	0	17.1661
Shoats	Likuwa Core	5	0	0	16.7346
Shoats	Likuwa Core	6	0	0	16.7076
Shoats	Likuwa Core	7	0	0	16.4498
Shoats	Likuwa Core	8	0	0	16.491
Shoats	Likuwa Core	9	0	0	16.3502
Shoats	Likuwa Core	10	0	0	16.8288
Shoats	Likuwa Core	11	0	0	16.5544
Shoats	Likuwa Core	12	0	0	16.9036
Shoats	Likuwa Core	13	0	0	16.5642
Shoats	Likuwa Core	14	0	0	16.7047
Village	Likuwa Core	1	0	0	17.4914
Village	Likuwa Core	2	0	0	16.9244
Village	Likuwa Core	3	0	0	17.1028
Village	Likuwa Core	4	0	0	17.1661
Village	Likuwa Core	5	0	0	16.7346
Village	Likuwa Core	6	0	0	16.7076
Village	Likuwa Core	7	0	0	16.4498
Village	Likuwa Core	8	0	0	16.491
Village	Likuwa Core	9	0	0	16.3502
Village	Likuwa Core	10	0	0	16.8288
Village	Likuwa Core	11	0	0	16.5544
Village	Likuwa Core	12	0	0	16.9036
Village	Likuwa Core	13	0	0	16.5642
Village	Likuwa Core	14	0	0	16.7047
Cattle	Likuwa 10 km	19	0	0	15.0307
Cattle	Likuwa 10 km	20	0	0	10.6372
Cattle	Likuwa 10 km	21	0	0	17.5605
Cattle	Likuwa 10 km	22	0	0	3.48592
Cattle	Likuwa 10 km	23	0	0	3.56331
Cattle	Likuwa 10 km	24	0	0	3.4598
Cattle	Likuwa 10 km	25	0	0	3.61051
Cattle	Likuwa 10 km	26	0	0	3.48235
Cattle	Likuwa 10 km	27	0	0	20.2203
Cattle	Likuwa 10 km	28	0	0	19.1565
Cattle	Likuwa 10 km	29	0	0	21.0937
Cattle	Likuwa 10 km	30	1	30	19.7128
Cattle	Likuwa 10 km	31	0	0	19.5371
Cattle	Likuwa 10 km	32	0	0	9.76368
Cattle	Likuwa 10 km	33	0	0	7.16298
Cattle	Likuwa 10 km	34	0	0	6.2314
Cattle	Likuwa 10 km	35	0	0	7.30973
Fields	Likuwa 10 km	19	0	0	15.0307
Fields	Likuwa 10 km	20	0	0	10.6372
Fields	Likuwa 10 km	21	0	0	17.5605
Fields	Likuwa 10 km	22	0	0	3.48592
Fields	Likuwa 10 km	23	0	0	3.56331
Fields	Likuwa 10 km	24	0	0	3.4598
Fields	Likuwa 10 km	25	0	0	3.61051
Fields	Likuwa 10 km	26	0	0	3.48235
Fields	Likuwa 10 km	27	0	0	20.2203
Fields	Likuwa 10 km	28	0	0	19.1565
Fields	Likuwa 10 km	29	0	0	21.0937
Fields	Likuwa 10 km	30	0	0	19.7128
Fields	Likuwa 10 km	31	0	0	19.5371
Fields	Likuwa 10 km	32	0	0	9.76368
Fields	Likuwa 10 km	33	0	0	7.16298
Fields	Likuwa 10 km	34	0	0	6.2314
Fields	Likuwa 10 km	35	0	0	7.30973
Fishing camp	Likuwa 10 km	19	0	0	15.0307
Fishing camp	Likuwa 10 km	20	0	0	10.6372
Fishing camp	Likuwa 10 km	21	0	0	17.5605
Fishing camp	Likuwa 10 km	22	0	0	3.48592
Fishing camp	Likuwa 10 km	23	0	0	3.56331
Fishing camp	Likuwa 10 km	24	0	0	3.4598
Fishing camp	Likuwa 10 km	25	0	0	3.61051
Fishing camp	Likuwa 10 km	26	0	0	3.48235
Fishing camp	Likuwa 10 km	27	0	0	20.2203
Fishing camp	Likuwa 10 km	28	0	0	19.1565
Fishing camp	Likuwa 10 km	29	0	0	21.0937
Fishing camp	Likuwa 10 km	30	0	0	19.7128
Fishing camp	Likuwa 10 km	31	0	0	19.5371
Fishing camp	Likuwa 10 km	32	0	0	9.76368
Fishing camp	Likuwa 10 km	33	0	0	7.16298
Fishing camp	Likuwa 10 km	34	0	0	6.2314
Fishing camp	Likuwa 10 km	35	0	0	7.30973
Huts	Likuwa 10 km	19	0	0	15.0307
Huts	Likuwa 10 km	20	0	0	10.6372
Huts	Likuwa 10 km	21	0	0	17.5605
Huts	Likuwa 10 km	22	0	0	3.48592
Huts	Likuwa 10 km	23	0	0	3.56331
Huts	Likuwa 10 km	24	0	0	3.4598
Huts	Likuwa 10 km	25	0	0	3.61051
Huts	Likuwa 10 km	26	0	0	3.48235
Huts	Likuwa 10 km	27	0	0	20.2203
Huts	Likuwa 10 km	28	0	0	19.1565
Huts	Likuwa 10 km	29	0	0	21.0937
Huts	Likuwa 10 km	30	1	1	19.7128
Huts	Likuwa 10 km	31	0	0	19.5371
Huts	Likuwa 10 km	32	0	0	9.76368
Huts	Likuwa 10 km	33	0	0	7.16298
Huts	Likuwa 10 km	34	0	0	6.2314
Huts	Likuwa 10 km	35	0	0	7.30973
Logging site	Likuwa 10 km	19	0	0	15.0307
Logging site	Likuwa 10 km	20	0	0	10.6372
Logging site	Likuwa 10 km	21	0	0	17.5605
Logging site	Likuwa 10 km	22	0	0	3.48592
Logging site	Likuwa 10 km	23	0	0	3.56331
Logging site	Likuwa 10 km	24	0	0	3.4598
Logging site	Likuwa 10 km	25	0	0	3.61051
Logging site	Likuwa 10 km	26	0	0	3.48235
Logging site	Likuwa 10 km	27	0	0	20.2203
Logging site	Likuwa 10 km	28	0	0	19.1565
Logging site	Likuwa 10 km	29	0	0	21.0937
Logging site	Likuwa 10 km	30	0	0	19.7128
Logging site	Likuwa 10 km	31	0	0	19.5371
Logging site	Likuwa 10 km	32	0	0	9.76368
Logging site	Likuwa 10 km	33	0	0	7.16298
Logging site	Likuwa 10 km	34	0	0	6.2314
Logging site	Likuwa 10 km	35	0	0	7.30973
Poachers camp	Likuwa 10 km	19	0	0	15.0307
Poachers camp	Likuwa 10 km	20	0	0	10.6372
Poachers camp	Likuwa 10 km	21	0	0	17.5605
Poachers camp	Likuwa 10 km	22	0	0	3.48592
Poachers camp	Likuwa 10 km	23	0	0	3.56331
Poachers camp	Likuwa 10 km	24	0	0	3.4598
Poachers camp	Likuwa 10 km	25	0	0	3.61051
Poachers camp	Likuwa 10 km	26	0	0	3.48235
Poachers camp	Likuwa 10 km	27	0	0	20.2203
Poachers camp	Likuwa 10 km	28	0	0	19.1565
Poachers camp	Likuwa 10 km	29	0	0	21.0937
Poachers camp	Likuwa 10 km	30	0	0	19.7128
Poachers camp	Likuwa 10 km	31	0	0	19.5371
Poachers camp	Likuwa 10 km	32	0	0	9.76368
Poachers camp	Likuwa 10 km	33	0	0	7.16298
Poachers camp	Likuwa 10 km	34	0	0	6.2314
Poachers camp	Likuwa 10 km	35	0	0	7.30973
Shoats	Likuwa 10 km	19	0	0	15.0307
Shoats	Likuwa 10 km	20	0	0	10.6372
Shoats	Likuwa 10 km	21	0	0	17.5605
Shoats	Likuwa 10 km	22	0	0	3.48592
Shoats	Likuwa 10 km	23	0	0	3.56331
Shoats	Likuwa 10 km	24	0	0	3.4598
Shoats	Likuwa 10 km	25	0	0	3.61051
Shoats	Likuwa 10 km	26	0	0	3.48235
Shoats	Likuwa 10 km	27	0	0	20.2203
Shoats	Likuwa 10 km	28	0	0	19.1565
Shoats	Likuwa 10 km	29	0	0	21.0937
Shoats	Likuwa 10 km	30	0	0	19.7128
Shoats	Likuwa 10 km	31	0	0	19.5371
Shoats	Likuwa 10 km	32	0	0	9.76368
Shoats	Likuwa 10 km	33	0	0	7.16298
Shoats	Likuwa 10 km	34	0	0	6.2314
Shoats	Likuwa 10 km	35	0	0	7.30973
Village	Likuwa 10 km	19	0	0	15.0307
Village	Likuwa 10 km	20	0	0	10.6372
Village	Likuwa 10 km	21	0	0	17.5605
Village	Likuwa 10 km	22	1	1	3.48592
Village	Likuwa 10 km	23	0	0	3.56331
Village	Likuwa 10 km	24	0	0	3.4598
Village	Likuwa 10 km	25	0	0	3.61051
Village	Likuwa 10 km	26	0	0	3.48235
Village	Likuwa 10 km	27	0	0	20.2203
Village	Likuwa 10 km	28	0	0	19.1565
Village	Likuwa 10 km	29	0	0	21.0937
Village	Likuwa 10 km	30	0	0	19.7128
Village	Likuwa 10 km	31	0	0	19.5371
Village	Likuwa 10 km	32	0	0	9.76368
Village	Likuwa 10 km	33	0	0	7.16298
Village	Likuwa 10 km	34	0	0	6.2314
Village	Likuwa 10 km	35	0	0	7.30973
Cattle	Mavinga	1	0	0	9.66134
Cattle	Mavinga	2	0	0	13.1459
Cattle	Mavinga	3	0	0	5.69341
Cattle	Mavinga	4	0	0	11.924
Cattle	Mavinga	5	0	0	14.266
Cattle	Mavinga	6	2	31	19.4336
Cattle	Mavinga	7	0	0	11.4143
Cattle	Mavinga	8	1	2	14.19
Cattle	Mavinga	9	0	0	12.5988
Cattle	Mavinga	10	0	0	13.7521
Fields	Mavinga	1	2	2	9.66134
Fields	Mavinga	2	3	3	13.1459
Fields	Mavinga	3	0	0	5.69341
Fields	Mavinga	4	0	0	11.924
Fields	Mavinga	5	0	0	14.266
Fields	Mavinga	6	0	0	19.4336
Fields	Mavinga	7	0	0	11.4143
Fields	Mavinga	8	1	1	14.19
Fields	Mavinga	9	0	0	12.5988
Fields	Mavinga	10	0	0	13.7521
Fishing camp	Mavinga	1	0	0	9.66134
Fishing camp	Mavinga	2	0	0	13.1459
Fishing camp	Mavinga	3	0	0	5.69341
Fishing camp	Mavinga	4	0	0	11.924
Fishing camp	Mavinga	5	0	0	14.266
Fishing camp	Mavinga	6	0	0	19.4336
Fishing camp	Mavinga	7	0	0	11.4143
Fishing camp	Mavinga	8	0	0	14.19
Fishing camp	Mavinga	9	0	0	12.5988
Fishing camp	Mavinga	10	0	0	13.7521
Huts	Mavinga	1	3	3	9.66134
Huts	Mavinga	2	4	4	13.1459
Huts	Mavinga	3	0	0	5.69341
Huts	Mavinga	4	4	4	11.924
Huts	Mavinga	5	0	0	14.266
Huts	Mavinga	6	5	5	19.4336
Huts	Mavinga	7	0	0	11.4143
Huts	Mavinga	8	0	0	14.19
Huts	Mavinga	9	1	1	12.5988
Huts	Mavinga	10	1	1	13.7521
Logging site	Mavinga	1	0	0	9.66134
Logging site	Mavinga	2	0	0	13.1459
Logging site	Mavinga	3	0	0	5.69341
Logging site	Mavinga	4	0	0	11.924
Logging site	Mavinga	5	0	0	14.266
Logging site	Mavinga	6	0	0	19.4336
Logging site	Mavinga	7	0	0	11.4143
Logging site	Mavinga	8	0	0	14.19
Logging site	Mavinga	9	0	0	12.5988
Logging site	Mavinga	10	0	0	13.7521
Poachers camp	Mavinga	1	0	0	9.66134
Poachers camp	Mavinga	2	0	0	13.1459
Poachers camp	Mavinga	3	0	0	5.69341
Poachers camp	Mavinga	4	0	0	11.924
Poachers camp	Mavinga	5	0	0	14.266
Poachers camp	Mavinga	6	0	0	19.4336
Poachers camp	Mavinga	7	0	0	11.4143
Poachers camp	Mavinga	8	0	0	14.19
Poachers camp	Mavinga	9	0	0	12.5988
Poachers camp	Mavinga	10	0	0	13.7521
Shoats	Mavinga	1	0	0	9.66134
Shoats	Mavinga	2	0	0	13.1459
Shoats	Mavinga	3	0	0	5.69341
Shoats	Mavinga	4	0	0	11.924
Shoats	Mavinga	5	0	0	14.266
Shoats	Mavinga	6	0	0	19.4336
Shoats	Mavinga	7	0	0	11.4143
Shoats	Mavinga	8	0	0	14.19
Shoats	Mavinga	9	0	0	12.5988
Shoats	Mavinga	10	0	0	13.7521
Village	Mavinga	1	0	0	9.66134
Village	Mavinga	2	0	0	13.1459
Village	Mavinga	3	0	0	5.69341
Village	Mavinga	4	0	0	11.924
Village	Mavinga	5	0	0	14.266
Village	Mavinga	6	0	0	19.4336
Village	Mavinga	7	0	0	11.4143
Village	Mavinga	8	1	1	14.19
Village	Mavinga	9	0	0	12.5988
Village	Mavinga	10	0	0	13.7521
Cattle	Mucusso-Luiana	1	0	0	12.731
Cattle	Mucusso-Luiana	2	0	0	13.4936
Cattle	Mucusso-Luiana	3	0	0	20.3153
Cattle	Mucusso-Luiana	4	0	0	25.3073
Cattle	Mucusso-Luiana	5	0	0	24.8611
Cattle	Mucusso-Luiana	6	0	0	30.6012
Cattle	Mucusso-Luiana	7	0	0	10.0373
Cattle	Mucusso-Luiana	8	0	0	9.44962
Cattle	Mucusso-Luiana	9	0	0	8.98598
Cattle	Mucusso-Luiana	10	0	0	8.95471
Cattle	Mucusso-Luiana	11	0	0	8.3118
Cattle	Mucusso-Luiana	12	0	0	7.98355
Cattle	Mucusso-Luiana	13	0	0	7.95062
Cattle	Mucusso-Luiana	14	0	0	7.92791
Cattle	Mucusso-Luiana	15	0	0	7.72674
Cattle	Mucusso-Luiana	16	0	0	7.6521
Cattle	Mucusso-Luiana	17	0	0	7.86224
Cattle	Mucusso-Luiana	18	0	0	8.06152
Cattle	Mucusso-Luiana	19	0	0	8.14275
Cattle	Mucusso-Luiana	20	0	0	7.50602
Cattle	Mucusso-Luiana	21	0	0	7.40539
Cattle	Mucusso-Luiana	22	0	0	7.50693
Cattle	Mucusso-Luiana	23	0	0	7.59044
Cattle	Mucusso-Luiana	24	0	0	7.73514
Cattle	Mucusso-Luiana	25	0	0	6.26867
Cattle	Mucusso-Luiana	26	0	0	5.8747
Fields	Mucusso-Luiana	1	0	0	12.731
Fields	Mucusso-Luiana	2	0	0	13.4936
Fields	Mucusso-Luiana	3	0	0	20.3153
Fields	Mucusso-Luiana	4	0	0	25.3073
Fields	Mucusso-Luiana	5	0	0	24.8611
Fields	Mucusso-Luiana	6	0	0	30.6012
Fields	Mucusso-Luiana	7	0	0	10.0373
Fields	Mucusso-Luiana	8	0	0	9.44962
Fields	Mucusso-Luiana	9	0	0	8.98598
Fields	Mucusso-Luiana	10	0	0	8.95471
Fields	Mucusso-Luiana	11	0	0	8.3118
Fields	Mucusso-Luiana	12	0	0	7.98355
Fields	Mucusso-Luiana	13	0	0	7.95062
Fields	Mucusso-Luiana	14	0	0	7.92791
Fields	Mucusso-Luiana	15	0	0	7.72674
Fields	Mucusso-Luiana	16	0	0	7.6521
Fields	Mucusso-Luiana	17	0	0	7.86224
Fields	Mucusso-Luiana	18	0	0	8.06152
Fields	Mucusso-Luiana	19	0	0	8.14275
Fields	Mucusso-Luiana	20	0	0	7.50602
Fields	Mucusso-Luiana	21	0	0	7.40539
Fields	Mucusso-Luiana	22	0	0	7.50693
Fields	Mucusso-Luiana	23	0	0	7.59044
Fields	Mucusso-Luiana	24	1	1	7.73514
Fields	Mucusso-Luiana	25	0	0	6.26867
Fields	Mucusso-Luiana	26	0	0	5.8747
Fishing camp	Mucusso-Luiana	1	0	0	12.731
Fishing camp	Mucusso-Luiana	2	0	0	13.4936
Fishing camp	Mucusso-Luiana	3	0	0	20.3153
Fishing camp	Mucusso-Luiana	4	0	0	25.3073
Fishing camp	Mucusso-Luiana	5	0	0	24.8611
Fishing camp	Mucusso-Luiana	6	0	0	30.6012
Fishing camp	Mucusso-Luiana	7	0	0	10.0373
Fishing camp	Mucusso-Luiana	8	0	0	9.44962
Fishing camp	Mucusso-Luiana	9	0	0	8.98598
Fishing camp	Mucusso-Luiana	10	0	0	8.95471
Fishing camp	Mucusso-Luiana	11	0	0	8.3118
Fishing camp	Mucusso-Luiana	12	0	0	7.98355
Fishing camp	Mucusso-Luiana	13	0	0	7.95062
Fishing camp	Mucusso-Luiana	14	0	0	7.92791
Fishing camp	Mucusso-Luiana	15	0	0	7.72674
Fishing camp	Mucusso-Luiana	16	0	0	7.6521
Fishing camp	Mucusso-Luiana	17	0	0	7.86224
Fishing camp	Mucusso-Luiana	18	0	0	8.06152
Fishing camp	Mucusso-Luiana	19	0	0	8.14275
Fishing camp	Mucusso-Luiana	20	0	0	7.50602
Fishing camp	Mucusso-Luiana	21	0	0	7.40539
Fishing camp	Mucusso-Luiana	22	0	0	7.50693
Fishing camp	Mucusso-Luiana	23	0	0	7.59044
Fishing camp	Mucusso-Luiana	24	0	0	7.73514
Fishing camp	Mucusso-Luiana	25	0	0	6.26867
Fishing camp	Mucusso-Luiana	26	0	0	5.8747
Huts	Mucusso-Luiana	1	0	0	12.731
Huts	Mucusso-Luiana	2	0	0	13.4936
Huts	Mucusso-Luiana	3	0	0	20.3153
Huts	Mucusso-Luiana	4	0	0	25.3073
Huts	Mucusso-Luiana	5	0	0	24.8611
Huts	Mucusso-Luiana	6	0	0	30.6012
Huts	Mucusso-Luiana	7	0	0	10.0373
Huts	Mucusso-Luiana	8	0	0	9.44962
Huts	Mucusso-Luiana	9	0	0	8.98598
Huts	Mucusso-Luiana	10	0	0	8.95471
Huts	Mucusso-Luiana	11	0	0	8.3118
Huts	Mucusso-Luiana	12	0	0	7.98355
Huts	Mucusso-Luiana	13	0	0	7.95062
Huts	Mucusso-Luiana	14	0	0	7.92791
Huts	Mucusso-Luiana	15	0	0	7.72674
Huts	Mucusso-Luiana	16	0	0	7.6521
Huts	Mucusso-Luiana	17	0	0	7.86224
Huts	Mucusso-Luiana	18	0	0	8.06152
Huts	Mucusso-Luiana	19	1	1	8.14275
Huts	Mucusso-Luiana	20	0	0	7.50602
Huts	Mucusso-Luiana	21	0	0	7.40539
Huts	Mucusso-Luiana	22	0	0	7.50693
Huts	Mucusso-Luiana	23	0	0	7.59044
Huts	Mucusso-Luiana	24	1	1	7.73514
Huts	Mucusso-Luiana	25	0	0	6.26867
Huts	Mucusso-Luiana	26	0	0	5.8747
Logging site	Mucusso-Luiana	1	0	0	12.731
Logging site	Mucusso-Luiana	2	0	0	13.4936
Logging site	Mucusso-Luiana	3	1	1	20.3153
Logging site	Mucusso-Luiana	4	0	0	25.3073
Logging site	Mucusso-Luiana	5	0	0	24.8611
Logging site	Mucusso-Luiana	6	1	1	30.6012
Logging site	Mucusso-Luiana	7	0	0	10.0373
Logging site	Mucusso-Luiana	8	0	0	9.44962
Logging site	Mucusso-Luiana	9	0	0	8.98598
Logging site	Mucusso-Luiana	10	0	0	8.95471
Logging site	Mucusso-Luiana	11	0	0	8.3118
Logging site	Mucusso-Luiana	12	1	1	7.98355
Logging site	Mucusso-Luiana	13	4	4	7.95062
Logging site	Mucusso-Luiana	14	8	8	7.92791
Logging site	Mucusso-Luiana	15	2	2	7.72674
Logging site	Mucusso-Luiana	16	1	1	7.6521
Logging site	Mucusso-Luiana	17	3	3	7.86224
Logging site	Mucusso-Luiana	18	2	2	8.06152
Logging site	Mucusso-Luiana	19	0	0	8.14275
Logging site	Mucusso-Luiana	20	0	0	7.50602
Logging site	Mucusso-Luiana	21	0	0	7.40539
Logging site	Mucusso-Luiana	22	0	0	7.50693
Logging site	Mucusso-Luiana	23	0	0	7.59044
Logging site	Mucusso-Luiana	24	0	0	7.73514
Logging site	Mucusso-Luiana	25	0	0	6.26867
Logging site	Mucusso-Luiana	26	0	0	5.8747
Poachers camp	Mucusso-Luiana	1	0	0	12.731
Poachers camp	Mucusso-Luiana	2	0	0	13.4936
Poachers camp	Mucusso-Luiana	3	0	0	20.3153
Poachers camp	Mucusso-Luiana	4	0	0	25.3073
Poachers camp	Mucusso-Luiana	5	0	0	24.8611
Poachers camp	Mucusso-Luiana	6	0	0	30.6012
Poachers camp	Mucusso-Luiana	7	0	0	10.0373
Poachers camp	Mucusso-Luiana	8	0	0	9.44962
Poachers camp	Mucusso-Luiana	9	0	0	8.98598
Poachers camp	Mucusso-Luiana	10	0	0	8.95471
Poachers camp	Mucusso-Luiana	11	0	0	8.3118
Poachers camp	Mucusso-Luiana	12	0	0	7.98355
Poachers camp	Mucusso-Luiana	13	0	0	7.95062
Poachers camp	Mucusso-Luiana	14	0	0	7.92791
Poachers camp	Mucusso-Luiana	15	0	0	7.72674
Poachers camp	Mucusso-Luiana	16	0	0	7.6521
Poachers camp	Mucusso-Luiana	17	0	0	7.86224
Poachers camp	Mucusso-Luiana	18	0	0	8.06152
Poachers camp	Mucusso-Luiana	19	0	0	8.14275
Poachers camp	Mucusso-Luiana	20	0	0	7.50602
Poachers camp	Mucusso-Luiana	21	0	0	7.40539
Poachers camp	Mucusso-Luiana	22	0	0	7.50693
Poachers camp	Mucusso-Luiana	23	0	0	7.59044
Poachers camp	Mucusso-Luiana	24	0	0	7.73514
Poachers camp	Mucusso-Luiana	25	0	0	6.26867
Poachers camp	Mucusso-Luiana	26	0	0	5.8747
Shoats	Mucusso-Luiana	1	0	0	12.731
Shoats	Mucusso-Luiana	2	0	0	13.4936
Shoats	Mucusso-Luiana	3	0	0	20.3153
Shoats	Mucusso-Luiana	4	0	0	25.3073
Shoats	Mucusso-Luiana	5	0	0	24.8611
Shoats	Mucusso-Luiana	6	0	0	30.6012
Shoats	Mucusso-Luiana	7	0	0	10.0373
Shoats	Mucusso-Luiana	8	0	0	9.44962
Shoats	Mucusso-Luiana	9	0	0	8.98598
Shoats	Mucusso-Luiana	10	0	0	8.95471
Shoats	Mucusso-Luiana	11	0	0	8.3118
Shoats	Mucusso-Luiana	12	0	0	7.98355
Shoats	Mucusso-Luiana	13	0	0	7.95062
Shoats	Mucusso-Luiana	14	0	0	7.92791
Shoats	Mucusso-Luiana	15	0	0	7.72674
Shoats	Mucusso-Luiana	16	0	0	7.6521
Shoats	Mucusso-Luiana	17	0	0	7.86224
Shoats	Mucusso-Luiana	18	0	0	8.06152
Shoats	Mucusso-Luiana	19	0	0	8.14275
Shoats	Mucusso-Luiana	20	0	0	7.50602
Shoats	Mucusso-Luiana	21	0	0	7.40539
Shoats	Mucusso-Luiana	22	0	0	7.50693
Shoats	Mucusso-Luiana	23	0	0	7.59044
Shoats	Mucusso-Luiana	24	0	0	7.73514
Shoats	Mucusso-Luiana	25	0	0	6.26867
Shoats	Mucusso-Luiana	26	0	0	5.8747
Village	Mucusso-Luiana	1	0	0	12.731
Village	Mucusso-Luiana	2	0	0	13.4936
Village	Mucusso-Luiana	3	0	0	20.3153
Village	Mucusso-Luiana	4	0	0	25.3073
Village	Mucusso-Luiana	5	0	0	24.8611
Village	Mucusso-Luiana	6	0	0	30.6012
Village	Mucusso-Luiana	7	0	0	10.0373
Village	Mucusso-Luiana	8	0	0	9.44962
Village	Mucusso-Luiana	9	0	0	8.98598
Village	Mucusso-Luiana	10	0	0	8.95471
Village	Mucusso-Luiana	11	0	0	8.3118
Village	Mucusso-Luiana	12	0	0	7.98355
Village	Mucusso-Luiana	13	0	0	7.95062
Village	Mucusso-Luiana	14	0	0	7.92791
Village	Mucusso-Luiana	15	0	0	7.72674
Village	Mucusso-Luiana	16	0	0	7.6521
Village	Mucusso-Luiana	17	0	0	7.86224
Village	Mucusso-Luiana	18	0	0	8.06152
Village	Mucusso-Luiana	19	0	0	8.14275
Village	Mucusso-Luiana	20	0	0	7.50602
Village	Mucusso-Luiana	21	0	0	7.40539
Village	Mucusso-Luiana	22	0	0	7.50693
Village	Mucusso-Luiana	23	0	0	7.59044
Village	Mucusso-Luiana	24	0	0	7.73514
Village	Mucusso-Luiana	25	0	0	6.26867
Village	Mucusso-Luiana	26	0	0	5.8747
Cattle	Cubango Game Reserve	1	0	0	17.5493
Cattle	Cubango Game Reserve	2	0	0	17.3188
Cattle	Cubango Game Reserve	3	0	0	17.6223
Cattle	Cubango Game Reserve	4	0	0	17.0939
Cattle	Cubango Game Reserve	5	0	0	17.0939
Cattle	Cubango Game Reserve	6	0	0	17.7188
Cattle	Cubango Game Reserve	7	1	3	17.4401
Cattle	Cubango Game Reserve	8	0	0	17.8402
Cattle	Cubango Game Reserve	9	0	0	16.7087
Cattle	Cubango Game Reserve	10	0	0	13.6309
Cattle	Cubango Game Reserve	11	0	0	11.4369
Cattle	Cubango Game Reserve	12	0	0	11.3504
Cattle	Cubango Game Reserve	13	0	0	8.76728
Cattle	Cubango Game Reserve	14	0	0	5.60858
Fields	Cubango Game Reserve	1	0	0	17.5493
Fields	Cubango Game Reserve	2	0	0	17.3188
Fields	Cubango Game Reserve	3	0	0	17.6223
Fields	Cubango Game Reserve	4	0	0	17.0939
Fields	Cubango Game Reserve	5	0	0	17.0939
Fields	Cubango Game Reserve	6	3	3	17.7188
Fields	Cubango Game Reserve	7	3	3	17.4401
Fields	Cubango Game Reserve	8	0	0	17.8402
Fields	Cubango Game Reserve	9	0	0	16.7087
Fields	Cubango Game Reserve	10	0	0	13.6309
Fields	Cubango Game Reserve	11	0	0	11.4369
Fields	Cubango Game Reserve	12	0	0	11.3504
Fields	Cubango Game Reserve	13	0	0	8.76728
Fields	Cubango Game Reserve	14	0	0	5.60858
Fishing camp	Cubango Game Reserve	1	0	0	17.5493
Fishing camp	Cubango Game Reserve	2	0	0	17.3188
Fishing camp	Cubango Game Reserve	3	0	0	17.6223
Fishing camp	Cubango Game Reserve	4	0	0	17.0939
Fishing camp	Cubango Game Reserve	5	0	0	17.0939
Fishing camp	Cubango Game Reserve	6	0	0	17.7188
Fishing camp	Cubango Game Reserve	7	0	0	17.4401
Fishing camp	Cubango Game Reserve	8	0	0	17.8402
Fishing camp	Cubango Game Reserve	9	0	0	16.7087
Fishing camp	Cubango Game Reserve	10	0	0	13.6309
Fishing camp	Cubango Game Reserve	11	0	0	11.4369
Fishing camp	Cubango Game Reserve	12	0	0	11.3504
Fishing camp	Cubango Game Reserve	13	0	0	8.76728
Fishing camp	Cubango Game Reserve	14	0	0	5.60858
Huts	Cubango Game Reserve	1	0	0	17.5493
Huts	Cubango Game Reserve	2	0	0	17.3188
Huts	Cubango Game Reserve	3	0	0	17.6223
Huts	Cubango Game Reserve	4	0	0	17.0939
Huts	Cubango Game Reserve	5	0	0	17.0939
Huts	Cubango Game Reserve	6	0	0	17.7188
Huts	Cubango Game Reserve	7	0	0	17.4401
Huts	Cubango Game Reserve	8	0	0	17.8402
Huts	Cubango Game Reserve	9	0	0	16.7087
Huts	Cubango Game Reserve	10	0	0	13.6309
Huts	Cubango Game Reserve	11	0	0	11.4369
Huts	Cubango Game Reserve	12	0	0	11.3504
Huts	Cubango Game Reserve	13	0	0	8.76728
Huts	Cubango Game Reserve	14	0	0	5.60858
Logging site	Cubango Game Reserve	1	0	0	17.5493
Logging site	Cubango Game Reserve	2	0	0	17.3188
Logging site	Cubango Game Reserve	3	0	0	17.6223
Logging site	Cubango Game Reserve	4	0	0	17.0939
Logging site	Cubango Game Reserve	5	0	0	17.0939
Logging site	Cubango Game Reserve	6	0	0	17.7188
Logging site	Cubango Game Reserve	7	0	0	17.4401
Logging site	Cubango Game Reserve	8	0	0	17.8402
Logging site	Cubango Game Reserve	9	0	0	16.7087
Logging site	Cubango Game Reserve	10	0	0	13.6309
Logging site	Cubango Game Reserve	11	0	0	11.4369
Logging site	Cubango Game Reserve	12	0	0	11.3504
Logging site	Cubango Game Reserve	13	0	0	8.76728
Logging site	Cubango Game Reserve	14	0	0	5.60858
Poachers camp	Cubango Game Reserve	1	0	0	17.5493
Poachers camp	Cubango Game Reserve	2	0	0	17.3188
Poachers camp	Cubango Game Reserve	3	0	0	17.6223
Poachers camp	Cubango Game Reserve	4	0	0	17.0939
Poachers camp	Cubango Game Reserve	5	0	0	17.0939
Poachers camp	Cubango Game Reserve	6	0	0	17.7188
Poachers camp	Cubango Game Reserve	7	0	0	17.4401
Poachers camp	Cubango Game Reserve	8	0	0	17.8402
Poachers camp	Cubango Game Reserve	9	0	0	16.7087
Poachers camp	Cubango Game Reserve	10	0	0	13.6309
Poachers camp	Cubango Game Reserve	11	0	0	11.4369
Poachers camp	Cubango Game Reserve	12	0	0	11.3504
Poachers camp	Cubango Game Reserve	13	0	0	8.76728
Poachers camp	Cubango Game Reserve	14	0	0	5.60858
Shoats	Cubango Game Reserve	1	0	0	17.5493
Shoats	Cubango Game Reserve	2	0	0	17.3188
Shoats	Cubango Game Reserve	3	0	0	17.6223
Shoats	Cubango Game Reserve	4	0	0	17.0939
Shoats	Cubango Game Reserve	5	0	0	17.0939
Shoats	Cubango Game Reserve	6	0	0	17.7188
Shoats	Cubango Game Reserve	7	0	0	17.4401
Shoats	Cubango Game Reserve	8	0	0	17.8402
Shoats	Cubango Game Reserve	9	0	0	16.7087
Shoats	Cubango Game Reserve	10	0	0	13.6309
Shoats	Cubango Game Reserve	11	0	0	11.4369
Shoats	Cubango Game Reserve	12	0	0	11.3504
Shoats	Cubango Game Reserve	13	0	0	8.76728
Shoats	Cubango Game Reserve	14	0	0	5.60858
Village	Cubango Game Reserve	1	0	0	17.5493
Village	Cubango Game Reserve	2	0	0	17.3188
Village	Cubango Game Reserve	3	0	0	17.6223
Village	Cubango Game Reserve	4	0	0	17.0939
Village	Cubango Game Reserve	5	0	0	17.0939
Village	Cubango Game Reserve	6	0	0	17.7188
Village	Cubango Game Reserve	7	0	0	17.4401
Village	Cubango Game Reserve	8	0	0	17.8402
Village	Cubango Game Reserve	9	0	0	16.7087
Village	Cubango Game Reserve	10	0	0	13.6309
Village	Cubango Game Reserve	11	0	0	11.4369
Village	Cubango Game Reserve	12	0	0	11.3504
Village	Cubango Game Reserve	13	0	0	8.76728
Village	Cubango Game Reserve	14	0	0	5.60858
Cattle	Western Luiana	1	0	0	19.3928
Cattle	Western Luiana	2	0	0	18.4896
Cattle	Western Luiana	3	0	0	18.4598
Cattle	Western Luiana	4	0	0	17.5802
Cattle	Western Luiana	5	0	0	15.8332
Cattle	Western Luiana	6	0	0	15.5761
Cattle	Western Luiana	7	0	0	15.7304
Cattle	Western Luiana	8	0	0	14.6897
Cattle	Western Luiana	9	0	0	13.8838
Cattle	Western Luiana	10	0	0	12.4525
Cattle	Western Luiana	11	0	0	19.4746
Cattle	Western Luiana	12	0	0	19.3139
Cattle	Western Luiana	13	0	0	24.4276
Cattle	Western Luiana	14	0	0	19.7204
Cattle	Western Luiana	15	0	0	19.2789
Cattle	Western Luiana	16	0	0	23.3035
Cattle	Western Luiana	17	0	0	23.3185
Cattle	Western Luiana	18	0	0	22.8699
Cattle	Western Luiana	19	0	0	24.3714
Cattle	Western Luiana	20	0	0	27.4215
Cattle	Western Luiana	21	0	0	24.1041
Cattle	Western Luiana	22	0	0	22.6673
Cattle	Western Luiana	23	0	0	19.046
Cattle	Western Luiana	24	0	0	28.536
Cattle	Western Luiana	26	0	0	22.4155
Cattle	Western Luiana	27	0	0	26.4226
Cattle	Western Luiana	28	0	0	28.9336
Fields	Western Luiana	1	0	0	19.3928
Fields	Western Luiana	2	0	0	18.4896
Fields	Western Luiana	3	0	0	18.4598
Fields	Western Luiana	4	0	0	17.5802
Fields	Western Luiana	5	0	0	15.8332
Fields	Western Luiana	6	0	0	15.5761
Fields	Western Luiana	7	0	0	15.7304
Fields	Western Luiana	8	0	0	14.6897
Fields	Western Luiana	9	0	0	13.8838
Fields	Western Luiana	10	0	0	12.4525
Fields	Western Luiana	11	0	0	19.4746
Fields	Western Luiana	12	0	0	19.3139
Fields	Western Luiana	13	0	0	24.4276
Fields	Western Luiana	14	0	0	19.7204
Fields	Western Luiana	15	0	0	19.2789
Fields	Western Luiana	16	0	0	23.3035
Fields	Western Luiana	17	0	0	23.3185
Fields	Western Luiana	18	0	0	22.8699
Fields	Western Luiana	19	0	0	24.3714
Fields	Western Luiana	20	0	0	27.4215
Fields	Western Luiana	21	0	0	24.1041
Fields	Western Luiana	22	0	0	22.6673
Fields	Western Luiana	23	0	0	19.046
Fields	Western Luiana	24	0	0	28.536
Fields	Western Luiana	26	0	0	22.4155
Fields	Western Luiana	27	0	0	26.4226
Fields	Western Luiana	28	0	0	28.9336
Fishing camp	Western Luiana	1	0	0	19.3928
Fishing camp	Western Luiana	2	0	0	18.4896
Fishing camp	Western Luiana	3	0	0	18.4598
Fishing camp	Western Luiana	4	0	0	17.5802
Fishing camp	Western Luiana	5	0	0	15.8332
Fishing camp	Western Luiana	6	0	0	15.5761
Fishing camp	Western Luiana	7	0	0	15.7304
Fishing camp	Western Luiana	8	0	0	14.6897
Fishing camp	Western Luiana	9	0	0	13.8838
Fishing camp	Western Luiana	10	0	0	12.4525
Fishing camp	Western Luiana	11	0	0	19.4746
Fishing camp	Western Luiana	12	0	0	19.3139
Fishing camp	Western Luiana	13	0	0	24.4276
Fishing camp	Western Luiana	14	0	0	19.7204
Fishing camp	Western Luiana	15	0	0	19.2789
Fishing camp	Western Luiana	16	0	0	23.3035
Fishing camp	Western Luiana	17	0	0	23.3185
Fishing camp	Western Luiana	18	0	0	22.8699
Fishing camp	Western Luiana	19	0	0	24.3714
Fishing camp	Western Luiana	20	0	0	27.4215
Fishing camp	Western Luiana	21	0	0	24.1041
Fishing camp	Western Luiana	22	0	0	22.6673
Fishing camp	Western Luiana	23	0	0	19.046
Fishing camp	Western Luiana	24	0	0	28.536
Fishing camp	Western Luiana	26	0	0	22.4155
Fishing camp	Western Luiana	27	0	0	26.4226
Fishing camp	Western Luiana	28	0	0	28.9336
Huts	Western Luiana	1	0	0	19.3928
Huts	Western Luiana	2	0	0	18.4896
Huts	Western Luiana	3	0	0	18.4598
Huts	Western Luiana	4	0	0	17.5802
Huts	Western Luiana	5	0	0	15.8332
Huts	Western Luiana	6	0	0	15.5761
Huts	Western Luiana	7	0	0	15.7304
Huts	Western Luiana	8	0	0	14.6897
Huts	Western Luiana	9	0	0	13.8838
Huts	Western Luiana	10	0	0	12.4525
Huts	Western Luiana	11	0	0	19.4746
Huts	Western Luiana	12	0	0	19.3139
Huts	Western Luiana	13	0	0	24.4276
Huts	Western Luiana	14	0	0	19.7204
Huts	Western Luiana	15	0	0	19.2789
Huts	Western Luiana	16	0	0	23.3035
Huts	Western Luiana	17	0	0	23.3185
Huts	Western Luiana	18	0	0	22.8699
Huts	Western Luiana	19	0	0	24.3714
Huts	Western Luiana	20	0	0	27.4215
Huts	Western Luiana	21	0	0	24.1041
Huts	Western Luiana	22	0	0	22.6673
Huts	Western Luiana	23	0	0	19.046
Huts	Western Luiana	24	0	0	28.536
Huts	Western Luiana	26	0	0	22.4155
Huts	Western Luiana	27	0	0	26.4226
Huts	Western Luiana	28	0	0	28.9336
Logging site	Western Luiana	1	0	0	19.3928
Logging site	Western Luiana	2	0	0	18.4896
Logging site	Western Luiana	3	0	0	18.4598
Logging site	Western Luiana	4	0	0	17.5802
Logging site	Western Luiana	5	0	0	15.8332
Logging site	Western Luiana	6	0	0	15.5761
Logging site	Western Luiana	7	0	0	15.7304
Logging site	Western Luiana	8	0	0	14.6897
Logging site	Western Luiana	9	0	0	13.8838
Logging site	Western Luiana	10	0	0	12.4525
Logging site	Western Luiana	11	0	0	19.4746
Logging site	Western Luiana	12	1	1	19.3139
Logging site	Western Luiana	13	0	0	24.4276
Logging site	Western Luiana	14	0	0	19.7204
Logging site	Western Luiana	15	0	0	19.2789
Logging site	Western Luiana	16	0	0	23.3035
Logging site	Western Luiana	17	1	1	23.3185
Logging site	Western Luiana	18	0	0	22.8699
Logging site	Western Luiana	19	0	0	24.3714
Logging site	Western Luiana	20	0	0	27.4215
Logging site	Western Luiana	21	2	2	24.1041
Logging site	Western Luiana	22	0	0	22.6673
Logging site	Western Luiana	23	0	0	19.046
Logging site	Western Luiana	24	0	0	28.536
Logging site	Western Luiana	26	0	0	22.4155
Logging site	Western Luiana	27	0	0	26.4226
Logging site	Western Luiana	28	0	0	28.9336
Poachers camp	Western Luiana	1	0	0	19.3928
Poachers camp	Western Luiana	2	0	0	18.4896
Poachers camp	Western Luiana	3	0	0	18.4598
Poachers camp	Western Luiana	4	0	0	17.5802
Poachers camp	Western Luiana	5	0	0	15.8332
Poachers camp	Western Luiana	6	0	0	15.5761
Poachers camp	Western Luiana	7	0	0	15.7304
Poachers camp	Western Luiana	8	0	0	14.6897
Poachers camp	Western Luiana	9	0	0	13.8838
Poachers camp	Western Luiana	10	0	0	12.4525
Poachers camp	Western Luiana	11	0	0	19.4746
Poachers camp	Western Luiana	12	0	0	19.3139
Poachers camp	Western Luiana	13	0	0	24.4276
Poachers camp	Western Luiana	14	0	0	19.7204
Poachers camp	Western Luiana	15	0	0	19.2789
Poachers camp	Western Luiana	16	0	0	23.3035
Poachers camp	Western Luiana	17	0	0	23.3185
Poachers camp	Western Luiana	18	0	0	22.8699
Poachers camp	Western Luiana	19	0	0	24.3714
Poachers camp	Western Luiana	20	0	0	27.4215
Poachers camp	Western Luiana	21	0	0	24.1041
Poachers camp	Western Luiana	22	0	0	22.6673
Poachers camp	Western Luiana	23	0	0	19.046
Poachers camp	Western Luiana	24	0	0	28.536
Poachers camp	Western Luiana	26	0	0	22.4155
Poachers camp	Western Luiana	27	0	0	26.4226
Poachers camp	Western Luiana	28	0	0	28.9336
Shoats	Western Luiana	1	0	0	19.3928
Shoats	Western Luiana	2	0	0	18.4896
Shoats	Western Luiana	3	0	0	18.4598
Shoats	Western Luiana	4	0	0	17.5802
Shoats	Western Luiana	5	0	0	15.8332
Shoats	Western Luiana	6	0	0	15.5761
Shoats	Western Luiana	7	0	0	15.7304
Shoats	Western Luiana	8	0	0	14.6897
Shoats	Western Luiana	9	0	0	13.8838
Shoats	Western Luiana	10	0	0	12.4525
Shoats	Western Luiana	11	0	0	19.4746
Shoats	Western Luiana	12	0	0	19.3139
Shoats	Western Luiana	13	0	0	24.4276
Shoats	Western Luiana	14	0	0	19.7204
Shoats	Western Luiana	15	0	0	19.2789
Shoats	Western Luiana	16	0	0	23.3035
Shoats	Western Luiana	17	0	0	23.3185
Shoats	Western Luiana	18	0	0	22.8699
Shoats	Western Luiana	19	0	0	24.3714
Shoats	Western Luiana	20	0	0	27.4215
Shoats	Western Luiana	21	0	0	24.1041
Shoats	Western Luiana	22	0	0	22.6673
Shoats	Western Luiana	23	0	0	19.046
Shoats	Western Luiana	24	0	0	28.536
Shoats	Western Luiana	26	0	0	22.4155
Shoats	Western Luiana	27	0	0	26.4226
Shoats	Western Luiana	28	0	0	28.9336
Village	Western Luiana	1	0	0	19.3928
Village	Western Luiana	2	0	0	18.4896
Village	Western Luiana	3	0	0	18.4598
Village	Western Luiana	4	0	0	17.5802
Village	Western Luiana	5	0	0	15.8332
Village	Western Luiana	6	0	0	15.5761
Village	Western Luiana	7	0	0	15.7304
Village	Western Luiana	8	0	0	14.6897
Village	Western Luiana	9	0	0	13.8838
Village	Western Luiana	10	0	0	12.4525
Village	Western Luiana	11	0	0	19.4746
Village	Western Luiana	12	0	0	19.3139
Village	Western Luiana	13	0	0	24.4276
Village	Western Luiana	14	0	0	19.7204
Village	Western Luiana	15	0	0	19.2789
Village	Western Luiana	16	0	0	23.3035
Village	Western Luiana	17	0	0	23.3185
Village	Western Luiana	18	0	0	22.8699
Village	Western Luiana	19	0	0	24.3714
Village	Western Luiana	20	0	0	27.4215
Village	Western Luiana	21	0	0	24.1041
Village	Western Luiana	22	0	0	22.6673
Village	Western Luiana	23	0	0	19.046
Village	Western Luiana	24	0	0	28.536
Village	Western Luiana	26	0	0	22.4155
Village	Western Luiana	27	0	0	26.4226
Village	Western Luiana	28	0	0	28.9336

## Sheet: Metadata
Column	Description, if necessary
Observation type	Elephant, carcass, or type of human indicaftor
Stratum	Stratum name
Transect number
Groups observed	Number of herds or groups of the observation type detected on the transect
Individuals observed	Number of individual animals, carcasses, or human indicators detected on the transect
Transect area (km2)	Total area of the survey strip on both sides of the plane.

## Sheet: Stratum areas
Stratum	Area (km2)
Mavinga	1671.53
Cubango Game Reserve	1940.58
Cuito-Okavango	4955.24
Likuwa Core	1931.48
Likuwa 10 km	4717.04
Western Luiana	14094.4
Mucusso-Luiana	3961.67
Likuwa	2338
Kwando	3410.5
Kwando 5 km	2520.88
