# Supplementary material for: Poaching and human encroachment reverse recovery of African savannah elephants in south-east Angola despite 14 years of peace
Source: PLoS One. 2018 Mar 14;13(3):e0193469. doi: 10.1371/journal.pone.0193469 (PMC5851583; doi:10.1371/journal.pone.0193469)
Supplement: S2 Data — (XLSX) [file pone.0193469.s004.xlsx]

## Sheet: Data
Segment length (km)	N human indicators	Elephants present?
2.5	2	0
2.5	2	0
2.5	2	0
2.5	0	1
2.5	1	0
2.5	0	0
2.5	22	0
2.5	0	0
2.5	0	0
2.5	0	0
2.5	2	0
2.5	19	0
2.5	23	0
2.5	0	0
2.5	0	0
2.5	2	0
2.5	0	1
2.5	0	0
2.5	0	0
2.5	0	0
2.5	2	0
2.5	1	0
2.5	2	0
2.5	0	0
2.5	20	0
2.5	12	0
2.5	0	0
2.5	1	0
2.5	35	0
2.5	1	0
2.5	0	0
2.5	0	1
2.5	0	0
2.5	0	0
2.5	0	0
2.5	1	1
2.5	2	0
1.6	23	0
2.2	1	0
2.5	52	0
2.5	0	1
2.5	0	0
2.5	1	0
2.5	2	0
2.5	2	0
2.5	9	0
2.5	0	0
2.5	2	0
2.5	3	0
2.5	4	0
2.5	24	0
2.5	7	0
2.5	6	0
2.5	2	0
2.5	35	0
2.5	4	0
2.5	34	0
2.5	2	0
0.7	1	0
2.5	34	0
2.5	0	0
2.5	3	0
2.5	10	0
2.5	2	0
2.5	43	0
2.5	1	0
2.5	9	0
2.5	0	0
2.5	2	0
2	8	0
2.5	1	0
2.5	25	0
2.5	0	0
2.5	0	1
2.5	8	0
2.5	19	0
2.5	1	0
2.5	18	0
2.5	32	0
2.5	1	0
2.5	35	0
2.5	0	0
2.5	13	0
2.5	1	0
2.5	7	0
2.5	22	0
2.5	1	0
2.5	14	0
2.5	9	0
2.5	1	0
2.5	1	0
2.5	6	0
2.5	1	0
2.5	36	0
2.5	2	0
2.5	0	1
2.5	0	1
2.5	35	0
2.5	11	0
2.5	16	0
2.5	2	0
2.5	27	0
2.5	2	0
2.5	0	0
2.5	0	1
2.5	0	0
2.5	0	0
2.5	0	1
2.5	2	0
2.5	20	0
2.5	21	0
2.5	0	1
2.5	2	0
2.5	2	0
2.5	2	0
2.5	6	0
2.5	13	0
2	30	0
2.5	1	0
2.5	2	0
2.5	16	0
2.5	37	0
2.5	7	0
0.4	1	0
2.5	1	0
2.5	3	0
2.5	3	0
2.5	9	0
1.2	0	0
2.5	35	0
2.5	1	0
2.5	13	0
2.5	2	0
2.5	22	0
2.5	52	0
2.5	3	0
2.5	6	0
2.5	14	0
1.9	0	0
2.5	26	0
2.5	1	0
2.5	2	0
2.5	1	0
2.5	1	0
2.5	52	0
2.5	1	0
2.5	9	0
2.5	8	0
2.5	1	0
2.5	2	0
2	7	0
2.5	11	0
2.5	8	0
2.5	0	1
2.5	0	0
2.5	0	1
2.5	25	0
2.5	1	1
2.5	0	0
2.5	0	1
2.5	1	0
2.5	0	1
2.5	0	1
2.5	12	0
2.5	8	0
2.3	27	0
2.5	27	0
1.3	6	0
2.5	1	0
2.5	19	0
2.5	0	1
2.5	2	0
1.6	19	0
2.5	52	0
2.5	0	1
2.5	1	0
2.5	35	0
2.3	0	0
2.5	0	0
2.5	0	0
2.5	0	0
2.5	0	0
2.5	0	0
2.5	0	0
2.2	0	0
2.5	0	0
2.5	0	0
2.5	0	0
2.5	0	0
2.5	0	1
2.5	0	1
2.5	0	1
2.5	0	0
2.5	0	0
2.5	0	0
2.5	0	0
2.3	0	0
2.5	1	0
2.5	0	0
2.5	0	0
2.5	0	0
2.5	0	0
2.5	0	0
2.5	0	0
2.5	0	0
2.5	0	0
2.5	0	0
2.5	1	0
2.5	0	0
2.5	0	0
2.5	0	1
2.5	0	0
2.5	1	0
2.5	0	0
2.5	0	0
2.5	0	0
2.5	0	0
2.5	0	0
2.5	0	0
2.5	0	0
2.5	0	0
2.5	0	0
2.5	0	0
2.5	0	0
2.5	0	0
2.5	0	0
0.8	0	0
2.4	0	0
2.5	0	0
2.5	0	1
2.5	0	0
2.5	0	0
2.5	0	0
2.5	0	0
2.5	0	0
1.8	0	0
2.5	0	0
2.5	0	0
2.5	1	0
2.5	0	0
2.5	1	0
2.5	2	0
2.5	1	0
2.5	1	0
2.5	1	0
2.5	2	0
1.5	1	0
2.5	1	0
2.5	2	0
2.5	2	0
2.5	1	0
0.7	0	0
2.5	1	0
2.5	1	0
2.5	1	0
1.1	0	0
2.5	1	0
2.5	2	0
2.5	0	0
2.5	0	0
1.7	0	0
2.5	0	0
2.5	0	0
2.5	0	0
2.5	0	0
1.8	0	1
2.5	0	0
2.5	0	0
2.5	0	0
0.1	0	0
2.5	0	0
2.5	0	0
2.5	0	0
2.5	0	0
2.5	0	0
2.5	0	0
2.5	0	0
2.5	0	0
2.1	0	0
1.6	0	1
2.5	0	0
2.5	0	0
2.5	0	0
2.5	0	0
2.5	0	0
2.5	0	0
2.5	0	0
2.5	0	0
2.5	0	0
2.5	0	0
2.5	0	0
2.5	0	0
2.1	2	0
2.5	1	0
2.5	0	0
2.5	0	0
2.5	1	0
2.5	0	0
2.5	1	0
2.5	2	0
2.5	2	0
2.5	10	0
2.5	0	0
2.5	0	0
1	0	0
2.5	1	0
2.5	2	0
2.5	0	0
2.5	6	0
2.5	0	0
2.5	0	0
2.5	1	0
2.5	1	0
2.5	0	0
2.5	0	0
2.5	0	0
2.5	0	0
0.7	0	0
2.5	0	0
2.5	0	0
2.5	0	0
2.5	0	0
2.5	0	0
2.5	9	0
2.5	0	0
2.5	0	0
2	0	0
2.5	0	0
2.5	0	0
2.5	0	0
2.5	0	0
2.5	1	0
2.5	13	0
2.5	1	0
2.5	2	0
2.5	1	0
2.5	3	0
2.5	1	0
2.5	2	0
2.5	31	0
2.5	32	0
2.5	1	0
2.5	1	0
2.5	0	0
2.5	1	0
2.5	22	0
2.5	26	0
2.5	1	0
2.5	60	0
2.5	2	0
2.5	7	0
2.5	25	0
2.5	2	0
2.5	0	0
2.5	0	0
2.5	0	0
1.8	2	0
2.3	0	0
2.5	1	0
2.5	2	0
2.5	3	0
2.5	0	0
2.5	13	0
2.5	16	0
2.5	1	0
2.5	1	0
2.5	1	0
2.5	1	0
2.5	0	0
2.5	1	0
2.5	2	0
2.5	2	0
2.5	2	0
2.5	1	0
2.5	45	0
2.5	1	0
2.5	0	0
2.5	1	0
2.5	29	0
2.5	4	0
2.5	2	0
2.5	1	0
2.5	16	0
2.5	1	0
2.5	1	0
2.5	1	0
2.5	0	0
2.5	2	0
2.5	33	0
2.5	1	0
2.5	19	0
2.5	9	0
2.5	2	0
2.5	1	0
2.5	2	0
2.5	2	0
2.5	2	0
2.5	0	0
2.5	0	0
2.1	1	0
2.5	0	0
2.5	2	0
2.5	0	0
2.5	1	0
2.5	1	0
2.5	1	0
2.5	6	0
2.5	1	0
2.5	1	0
2.5	0	0
2.5	2	0
2.5	31	0
2.5	0	0
1.6	0	0
2.5	1	0
2.5	1	0
2.5	1	0
2.5	12	0
2.5	0	0
2.5	2	0
2.5	0	0
2.5	2	0
2.5	19	0
2.5	0	0
2.5	1	0
2.5	0	0
2.5	1	0
2.5	0	0
2.5	6	0
2.5	0	0
2.5	28	0
0.8	2	0
2.5	1	0
2.5	2	0
2.5	0	0
2.5	0	0
2.5	0	0
2.5	1	0
2.5	0	0
2.5	3	0
2.5	0	0
2.5	0	0
2.5	0	0
2.5	37	0
0.4	1	0
2.5	2	0
2.5	2	0
2.5	1	0
2.5	1	0
2.5	1	0
2.5	0	0
2.5	21	0
2.5	50	0
2.5	0	0
2.5	3	0
2.5	0	0
2.5	0	0
2.5	0	0
2.5	0	0
2.5	0	0
1.8	0	0
1.6	2	0
2.1	0	0
2	0	0
2.5	3	0
2.5	0	0
2.5	1	0
2.5	0	0
2.5	0	0
2.5	1	0
2.5	2	0
2.5	0	0
2.5	0	0
2.5	0	0
2.5	0	0
2.5	0	0
2.5	1	0
2.5	1	0
2.5	0	0
2	0	0
2.5	0	0
2.5	0	0
2.5	0	0
2.5	0	0
2.5	34	0
2.5	1	0
2.5	0	0
2.5	1	0
2.5	0	0
2.3	0	0
0.7	2	0
2.5	0	0
2.5	45	0
2.5	2	0
2.5	3	0
2.5	0	1
2.5	0	1
2.5	0	0
2.5	0	0
2.5	0	1
2.5	0	0
2.5	0	0
2.5	0	0
2.5	1	0
2.5	0	0
2.5	0	0
2.5	0	0
2.5	0	0
2.5	0	1
2.5	0	0
2.5	0	0
2.5	0	0
1.4	1	0
2.5	0	0
2.5	0	0
2.5	0	0
1.7	0	0
2.5	0	0
2.5	0	0
2.5	0	1
2.5	0	0
2.5	0	0
2.5	0	0
2.5	0	0
0.9	0	0
2.5	0	0
2.5	0	0
2.5	0	0
2.5	0	0
2.5	0	0
2.5	0	0
2.5	0	0
0.6	2	0
2.5	0	0
2.5	0	0
2.5	0	0
2.5	0	0
2.5	0	0
2.5	0	0
2.5	1	0
2.5	0	0
2.5	3	0
2.5	1	0
2.5	0	0
2.5	0	0
2.5	0	0
2.5	0	0
2.5	0	0
2.5	0	0
2.5	1	0
2.5	1	0
2.5	0	1
2.5	0	0
2.5	0	0
2.5	0	0
2.5	0	0
2.5	0	0
2.5	0	0
1.4	1	0
2.5	0	0
2.5	0	0
2.5	0	0
2.5	0	0
2.5	0	0
2	2	0
2.5	1	0
2.5	0	0
2.5	0	0
2.5	0	0
2.5	0	0
2.5	0	0
2.5	0	0
2.5	0	0
2.5	0	0
2.5	0	0
2.5	0	0
2.5	0	1
1.9	27	0
2.5	64	0
2.5	1	0
2.5	15	0
2.5	2	0
2.5	24	0
2.5	0	0
2.5	0	0
2.5	0	0
2.5	0	0
2.5	0	0
2.5	0	0
2.5	0	0
2.5	0	0
2.4	1	0
2.5	0	0
2.5	0	0
2.5	0	0
2.5	0	0
2.5	0	0
2.5	0	0
2.5	0	0
2.5	2	0
2.5	0	0
2.5	0	0
2.5	0	0
2.5	0	0
2.5	0	0
2.5	0	0
2.5	1	0
0.9	0	0
2.5	0	0
2.5	1	0
2.1	15	0
2.5	0	0
2.5	0	0
2.5	0	0
2.5	0	0
2.5	0	0
2.5	0	0
2.5	0	0
2.5	0	0
2.5	0	0
2.5	0	0
2.5	1	0
2.5	22	0
2.5	0	0
2.5	0	0
2.5	0	0
2.5	0	0
2.5	0	0
2.5	0	0
2.5	0	0
2.5	11	0
2.5	0	0
1.7	0	0
2.5	0	0
2.5	0	1
2.5	0	0
2.5	0	0
2.5	0	0
2.5	0	0
2.5	0	0
2.5	33	0
2.5	0	0
2.5	0	0
2.5	0	0
2.5	0	0
2.5	0	0
2.5	0	0
2.5	0	0
2.5	0	0
2.5	0	0
2.5	0	0
2.5	0	0
1.9	0	0
2.5	0	0
2.5	0	0
2.5	0	0
2.5	0	0
2.5	0	0
2.5	1	0
2.5	0	0
2.5	0	0
2.5	0	0
2.5	0	0
2.5	0	0
2.5	0	0
2.5	0	0
2.5	1	0
1.9	0	0
2.5	0	0
2.5	0	0

## Sheet: Metadata
Column	Description
Segment length	Length, in km, of the transect segment. This was 2.5 for full segments and sometimes <2.5 for segments at the end of transects.
N human indicators	Number of human indicators observed in the segment.
Elephants present?	1 if elephants were observed in that segment; 0 otherwise.
