# Supplementary material for: Poaching and human encroachment reverse recovery of African savannah elephants in south-east Angola despite 14 years of peace
Source: PLoS One. 2018 Mar 14;13(3):e0193469. doi: 10.1371/journal.pone.0193469 (PMC5851583; doi:10.1371/journal.pone.0193469)
Supplement: S3 Data — (XLSX) [file pone.0193469.s005.xlsx]

## Sheet: RSF data
Elephant ID	Season and year	Season	Distance to human indicator	Used
CH91	CH91 dry 1	dry	10828.2	1
CH91	CH91 dry 1	dry	4874.2	1
CH91	CH91 dry 1	dry	1201.1	1
CH91	CH91 dry 1	dry	2680.25	1
CH91	CH91 dry 1	dry	3314.55	1
CH91	CH91 dry 1	dry	3225.49	1
CH91	CH91 dry 1	dry	3154.06	1
CH91	CH91 dry 1	dry	4556.68	1
CH91	CH91 dry 1	dry	5272.29	1
CH91	CH91 dry 1	dry	5161.58	1
CH91	CH91 dry 1	dry	4600.07	1
CH91	CH91 dry 1	dry	436.376	1
CH91	CH91 dry 1	dry	173.288	1
CH91	CH91 dry 1	dry	3390.83	1
CH91	CH91 dry 1	dry	5662.2	1
CH91	CH91 dry 1	dry	5500.38	1
CH91	CH91 dry 1	dry	5430.05	1
CH91	CH91 dry 1	dry	8805.71	1
CH91	CH91 dry 1	dry	8650.33	1
CH91	CH91 dry 1	dry	8046	1
CH91	CH91 dry 1	dry	4369.64	1
CH91	CH91 dry 1	dry	1169.56	1
CH91	CH91 dry 1	dry	3648.71	1
CH91	CH91 dry 1	dry	4667.19	1
CH91	CH91 dry 1	dry	5083.21	1
CH91	CH91 dry 1	dry	5208.48	1
CH91	CH91 dry 1	dry	6944.34	1
CH91	CH91 dry 1	dry	8170.83	1
CH91	CH91 dry 1	dry	8176.55	1
CH91	CH91 dry 1	dry	11693.5	1
CH91	CH91 dry 1	dry	11193.3	1
CH91	CH91 dry 1	dry	9970.77	1
CH91	CH91 dry 1	dry	7243.32	1
CH91	CH91 dry 1	dry	7226.91	1
CH91	CH91 dry 1	dry	6783.18	1
CH91	CH91 dry 1	dry	6523.57	1
CH91	CH91 dry 1	dry	5902.4	1
CH91	CH91 dry 1	dry	5153.3	1
CH91	CH91 dry 1	dry	4835.72	1
CH91	CH91 dry 1	dry	4484.69	1
CH91	CH91 dry 1	dry	4821.64	1
CH91	CH91 dry 1	dry	4324.27	1
CH91	CH91 dry 1	dry	4253.2	1
CH91	CH91 dry 1	dry	4214.53	1
CH91	CH91 dry 1	dry	4203.09	1
CH91	CH91 dry 1	dry	4215.31	1
CH91	CH91 dry 1	dry	4205.35	1
CH91	CH91 dry 1	dry	4174.5	1
CH91	CH91 dry 1	dry	4171.7	1
CH91	CH91 dry 1	dry	4076.34	1
CH91	CH91 dry 1	dry	3561.16	1
CH91	CH91 dry 1	dry	3038.12	1
CH91	CH91 dry 1	dry	853.492	1
CH91	CH91 dry 1	dry	1189.56	1
CH91	CH91 dry 1	dry	1143.02	1
CH91	CH91 dry 1	dry	1086.61	1
CH91	CH91 dry 1	dry	447.118	1
CH91	CH91 dry 1	dry	54.8917	1
CH91	CH91 dry 1	dry	1161.31	1
CH91	CH91 dry 1	dry	4367.03	1
CH91	CH91 dry 1	dry	5807.89	1
CH91	CH91 dry 1	dry	6580.38	1
CH91	CH91 dry 1	dry	7258.16	1
CH91	CH91 dry 1	dry	8081.16	1
CH91	CH91 dry 1	dry	8128.93	1
CH91	CH91 dry 1	dry	8074.98	1
CH91	CH91 dry 1	dry	8032.23	1
CH91	CH91 dry 1	dry	8060.77	1
CH91	CH91 dry 1	dry	8101.36	1
CH91	CH91 dry 1	dry	8086.57	1
CH91	CH91 dry 1	dry	8209.56	1
CH91	CH91 dry 1	dry	8684.31	1
CH91	CH91 dry 1	dry	9128.04	1
CH91	CH91 dry 1	dry	9622.79	1
CH91	CH91 dry 1	dry	9826.11	1
CH91	CH91 dry 1	dry	9830.16	1
CH91	CH91 dry 1	dry	9810.59	1
CH91	CH91 dry 1	dry	10003.5	1
CH91	CH91 dry 1	dry	10346.4	1
CH91	CH91 dry 1	dry	10261.9	1
CH91	CH91 dry 1	dry	10366.6	1
CH91	CH91 dry 1	dry	10751.9	1
CH91	CH91 dry 1	dry	10685.6	1
CH91	CH91 dry 1	dry	10716.3	1
CH91	CH91 dry 1	dry	8552.73	1
CH91	CH91 dry 1	dry	8112.61	1
CH91	CH91 dry 1	dry	8126.65	1
CH91	CH91 dry 1	dry	8095.04	1
CH91	CH91 dry 1	dry	8116.85	1
CH91	CH91 dry 1	dry	8124.7	1
CH91	CH91 dry 1	dry	8234.83	1
CH91	CH91 dry 1	dry	8235.33	1
CH91	CH91 dry 1	dry	8477.69	1
CH91	CH91 dry 1	dry	8506.97	1
CH91	CH91 dry 1	dry	8523.51	1
CH91	CH91 dry 1	dry	8148.13	1
CH91	CH91 dry 1	dry	7130.65	1
CH91	CH91 dry 1	dry	6600.71	1
CH91	CH91 dry 1	dry	6166.39	1
CH91	CH91 dry 1	dry	5895.54	1
CH91	CH91 dry 1	dry	5262.35	1
CH91	CH91 dry 1	dry	5090.62	1
CH91	CH91 dry 1	dry	4651.6	1
CH91	CH91 dry 1	dry	4082.79	1
CH91	CH91 dry 1	dry	4138.42	1
CH91	CH91 dry 1	dry	4344.18	1
CH91	CH91 dry 1	dry	5060.54	1
CH91	CH91 dry 1	dry	5453.6	1
CH91	CH91 dry 1	dry	5714.47	1
CH91	CH91 dry 1	dry	5973.23	1
CH91	CH91 dry 1	dry	5967.99	1
CH91	CH91 dry 1	dry	5912.62	1
CH91	CH91 dry 1	dry	5918.85	1
CH91	CH91 dry 1	dry	5624.44	1
CH91	CH91 dry 1	dry	5564.89	1
CH91	CH91 dry 1	dry	5573.32	1
CH91	CH91 dry 1	dry	5519.89	1
CH91	CH91 dry 1	dry	5283.75	1
CH91	CH91 dry 1	dry	4938.69	1
CH91	CH91 dry 1	dry	3947.92	1
CH91	CH91 dry 1	dry	1976.11	1
CH91	CH91 dry 1	dry	716.123	1
CH91	CH91 dry 1	dry	1173.99	1
CH91	CH91 dry 1	dry	1124.84	1
CH91	CH91 dry 1	dry	853.773	1
CH91	CH91 dry 1	dry	352.63	1
CH91	CH91 dry 1	dry	392.552	1
CH91	CH91 dry 1	dry	1507.11	1
CH91	CH91 dry 1	dry	3106.92	1
CH91	CH91 dry 1	dry	5225.91	1
CH91	CH91 dry 1	dry	7879.34	1
CH91	CH91 dry 1	dry	9229.86	1
CH91	CH91 dry 1	dry	9687.25	1
CH91	CH91 dry 1	dry	9685.66	1
CH91	CH91 dry 1	dry	9737.54	1
CH91	CH91 dry 1	dry	9986.18	1
CH91	CH91 dry 1	dry	10154.9	1
CH91	CH91 dry 1	dry	10094.8	1
CH91	CH91 dry 1	dry	10091.8	1
CH91	CH91 dry 1	dry	10189.6	1
CH91	CH91 dry 1	dry	10404.6	1
CH91	CH91 dry 1	dry	10660.7	1
CH91	CH91 dry 1	dry	10923.1	1
CH91	CH91 dry 1	dry	11232.7	1
CH91	CH91 dry 1	dry	11549.6	1
CH91	CH91 dry 1	dry	11903.8	1
CH91	CH91 dry 1	dry	11726.8	1
CH91	CH91 dry 1	dry	11373.8	1
CH91	CH91 dry 1	dry	10586.4	1
CH91	CH91 dry 1	dry	10310.3	1
CH91	CH91 dry 1	dry	10422.7	1
CH91	CH91 dry 1	dry	10336.9	1
CH91	CH91 dry 1	dry	9459.68	1
CH91	CH91 dry 1	dry	9034.84	1
CH91	CH91 dry 1	dry	8974.19	1
CH91	CH91 dry 1	dry	8759.83	1
CH91	CH91 dry 1	dry	8840.89	1
CH91	CH91 dry 1	dry	9004.63	1
CH91	CH91 dry 1	dry	8939.56	1
CH91	CH91 dry 1	dry	8802.97	1
CH91	CH91 dry 1	dry	9308.44	1
CH91	CH91 dry 1	dry	9428.3	1
CH91	CH91 dry 1	dry	9853.79	1
CH91	CH91 dry 1	dry	9606.63	1
CH91	CH91 dry 1	dry	9241.3	1
CH91	CH91 dry 1	dry	8691.01	1
CH91	CH91 dry 1	dry	8690.2	1
CH91	CH91 dry 1	dry	8681.59	1
CH91	CH91 dry 1	dry	8519.88	1
CH91	CH91 dry 1	dry	8058.05	1
CH91	CH91 dry 1	dry	7904.3	1
CH91	CH91 dry 1	dry	7623.03	1
CH91	CH91 dry 1	dry	7496.39	1
CH91	CH91 dry 1	dry	8123.33	1
CH91	CH91 dry 1	dry	8166.24	1
CH91	CH91 dry 1	dry	8029.72	1
CH91	CH91 dry 1	dry	8099.73	1
CH91	CH91 dry 1	dry	8072.02	1
CH91	CH91 dry 1	dry	8054.65	1
CH91	CH91 dry 1	dry	8105.24	1
CH91	CH91 dry 1	dry	8145.06	1
CH91	CH91 dry 1	dry	8145.87	1
CH91	CH91 dry 1	dry	8354.76	1
CH91	CH91 dry 1	dry	7571.32	1
CH91	CH91 dry 1	dry	5878.65	1
CH91	CH91 dry 1	dry	4464.11	1
CH91	CH91 dry 1	dry	2605	1
CH91	CH91 dry 1	dry	2414.77	1
CH91	CH91 dry 1	dry	5188.52	1
CH91	CH91 dry 1	dry	7236.07	1
CH91	CH91 dry 1	dry	9687	1
CH91	CH91 dry 1	dry	11386.7	1
CH91	CH91 dry 1	dry	12010.2	1
CH91	CH91 dry 1	dry	12955.1	1
CH91	CH91 dry 1	dry	13884.2	1
CH91	CH91 dry 1	dry	14116.3	1
CH91	CH91 dry 1	dry	14376.7	1
CH91	CH91 dry 1	dry	15704.3	1
CH91	CH91 dry 1	dry	15071.1	1
CH91	CH91 dry 1	dry	15261.4	1
CH91	CH91 dry 1	dry	15275.4	1
CH91	CH91 dry 1	dry	15285.3	1
CH91	CH91 dry 1	dry	15287	1
CH91	CH91 dry 1	dry	15190.1	1
CH91	CH91 dry 1	dry	15200.2	1
CH91	CH91 dry 1	dry	15363.6	1
CH91	CH91 dry 1	dry	16443.4	1
CH91	CH91 dry 1	dry	15805.5	1
CH91	CH91 dry 1	dry	14849.5	1
CH91	CH91 dry 1	dry	14253.6	1
CH91	CH91 dry 1	dry	13913.1	1
CH91	CH91 dry 1	dry	13902.3	1
CH91	CH91 dry 1	dry	13114.8	1
CH91	CH91 dry 1	dry	13621.9	1
CH91	CH91 dry 1	dry	13646.4	1
CH91	CH91 dry 1	dry	13659.2	1
CH91	CH91 dry 1	dry	13521.8	1
CH91	CH91 dry 1	dry	13935.8	1
CH91	CH91 dry 1	dry	14658.5	1
CH91	CH91 dry 1	dry	15150.1	1
CH91	CH91 dry 1	dry	16348.7	1
CH91	CH91 dry 1	dry	17033.4	1
CH91	CH91 dry 1	dry	16971.2	1
CH91	CH91 dry 1	dry	16962	1
CH91	CH91 dry 1	dry	16721.3	1
CH91	CH91 dry 1	dry	16557.6	1
CH91	CH91 dry 1	dry	16570.6	1
CH91	CH91 dry 1	dry	16574.3	1
CH91	CH91 dry 1	dry	16548.6	1
CH91	CH91 dry 1	dry	16423.5	1
CH91	CH91 dry 1	dry	17018.1	1
CH91	CH91 dry 1	dry	18037.5	1
CH91	CH91 dry 1	dry	16895	1
CH91	CH91 dry 1	dry	15981.2	1
CH91	CH91 dry 1	dry	14125.6	1
CH91	CH91 dry 1	dry	14884.3	1
CH91	CH91 dry 1	dry	15794.2	1
CH91	CH91 dry 1	dry	14998.9	1
CH91	CH91 dry 1	dry	15153	1
CH91	CH91 dry 1	dry	15099.1	1
CH91	CH91 dry 1	dry	14655.1	1
CH91	CH91 dry 1	dry	14279.6	1
CH91	CH91 dry 1	dry	14158.3	1
CH91	CH91 dry 1	dry	13919.6	1
CH91	CH91 dry 1	dry	13156	1
CH91	CH91 dry 1	dry	13140.9	1
CH91	CH91 dry 1	dry	13134.3	1
CH91	CH91 dry 1	dry	12588.1	1
CH91	CH91 dry 1	dry	12520.2	1
CH91	CH91 dry 1	dry	12422.8	1
CH91	CH91 dry 1	dry	10805	1
CH91	CH91 dry 1	dry	7896.55	1
CH91	CH91 dry 1	dry	4294.74	1
CH91	CH91 dry 1	dry	1971.49	1
CH91	CH91 dry 1	dry	574.79	1
CH91	CH91 dry 1	dry	708.086	1
CH91	CH91 dry 1	dry	835.453	1
CH91	CH91 dry 1	dry	627.916	1
CH91	CH91 dry 1	dry	1828.22	1
CH91	CH91 dry 1	dry	2694.71	1
CH91	CH91 dry 1	dry	3176.98	1
CH91	CH91 dry 1	dry	3824.38	1
CH91	CH91 dry 1	dry	5415.84	1
CH91	CH91 dry 1	dry	7504.21	1
CH91	CH91 dry 1	dry	7904.43	1
CH91	CH91 dry 1	dry	8009.42	1
CH91	CH91 dry 1	dry	8082.54	1
CH91	CH91 dry 1	dry	8084.89	1
CH91	CH91 dry 1	dry	8093.65	1
CH91	CH91 dry 1	dry	8140.92	1
CH91	CH91 dry 1	dry	8137.48	1
CH91	CH91 dry 1	dry	8585.31	1
CH91	CH91 dry 1	dry	9002.25	1
CH91	CH91 dry 1	dry	10099.3	1
CH91	CH91 dry 1	dry	10967.1	1
CH91	CH91 dry 1	dry	11460.7	1
CH91	CH91 dry 1	dry	12268.1	1
CH91	CH91 dry 1	dry	13198.2	1
CH91	CH91 dry 1	dry	14225.4	1
CH91	CH91 dry 1	dry	12110.5	1
CH91	CH91 dry 1	dry	11324.4	1
CH91	CH91 dry 1	dry	9199.28	1
CH91	CH91 dry 1	dry	8053.55	1
CH91	CH91 dry 1	dry	6970.4	1
CH91	CH91 dry 1	dry	5656.45	1
CH91	CH91 dry 1	dry	5062.08	1
CH91	CH91 dry 1	dry	4704.89	1
CH91	CH91 dry 1	dry	4605.16	1
CH91	CH91 dry 1	dry	5036.48	1
CH91	CH91 dry 1	dry	5060.99	1
CH91	CH91 dry 1	dry	5092.71	1
CH91	CH91 dry 1	dry	4913.42	1
CH91	CH91 dry 1	dry	4888.46	1
CH91	CH91 dry 1	dry	6773.14	1
CH91	CH91 dry 1	dry	7569.17	1
CH91	CH91 dry 1	dry	7689.06	1
CH91	CH91 dry 1	dry	8054.24	1
CH91	CH91 dry 1	dry	8234.35	1
CH91	CH91 dry 1	dry	8735.27	1
CH91	CH91 dry 1	dry	8749.38	1
CH91	CH91 dry 1	dry	8761.2	1
CH91	CH91 dry 1	dry	8774.75	1
CH91	CH91 dry 1	dry	8847.14	1
CH91	CH91 dry 1	dry	8967.13	1
CH91	CH91 dry 1	dry	8714.06	1
CH91	CH91 dry 1	dry	8710.93	1
CH91	CH91 dry 1	dry	8671.13	1
CH91	CH91 dry 1	dry	8681.22	1
CH91	CH91 dry 1	dry	8735.89	1
CH91	CH91 dry 1	dry	8741.44	1
CH91	CH91 dry 1	dry	8617.12	1
CH91	CH91 dry 1	dry	8553.96	1
CH91	CH91 dry 1	dry	8411.81	1
CH91	CH91 dry 1	dry	7748.08	1
CH91	CH91 dry 1	dry	7679.75	1
CH91	CH91 dry 1	dry	7562.39	1
CH91	CH91 dry 1	dry	6792.67	1
CH91	CH91 dry 1	dry	7490.71	1
CH91	CH91 dry 1	dry	9782.36	1
CH91	CH91 dry 1	dry	11887.1	1
CH91	CH91 dry 1	dry	14125.9	1
CH91	CH91 dry 1	dry	14056.2	1
CH91	CH91 dry 1	dry	13697.6	1
CH91	CH91 dry 1	dry	12999.1	1
CH91	CH91 dry 1	dry	11762	1
CH91	CH91 dry 1	dry	11757.2	1
CH91	CH91 dry 1	dry	11536.6	1
CH91	CH91 dry 1	dry	11512.6	1
CH91	CH91 dry 1	dry	10927	1
CH91	CH91 dry 1	dry	11620.5	1
CH91	CH91 dry 1	dry	12332.4	1
CH91	CH91 dry 1	dry	12287.1	1
CH91	CH91 dry 1	dry	12327	1
CH91	CH91 dry 1	dry	12298.2	1
CH91	CH91 dry 1	dry	12306.9	1
CH91	CH91 dry 1	dry	12356.5	1
CH91	CH91 dry 1	dry	12036.9	1
CH91	CH91 dry 1	dry	11807.2	1
CH91	CH91 dry 1	dry	11909.3	1
CH91	CH91 dry 1	dry	11790.5	1
CH91	CH91 dry 1	dry	11783.6	1
CH91	CH91 dry 1	dry	12002.9	1
CH91	CH91 dry 1	dry	12757.8	1
CH91	CH91 dry 1	dry	13354.7	1
CH91	CH91 dry 1	dry	14078.2	1
CH91	CH91 dry 1	dry	14161.9	1
CH91	CH91 dry 1	dry	13134.7	1
CH91	CH91 dry 1	dry	11851.5	1
CH91	CH91 dry 1	dry	11300.7	1
CH91	CH91 dry 1	dry	10364.6	1
CH91	CH91 dry 1	dry	9262.78	1
CH91	CH91 dry 1	dry	8466.2	1
CH91	CH91 dry 1	dry	7590.62	1
CH91	CH91 dry 1	dry	5840.89	1
CH91	CH91 dry 1	dry	5198.51	1
CH91	CH91 dry 1	dry	5433.79	1
CH91	CH91 dry 1	dry	5436.88	1
CH91	CH91 dry 1	dry	5553.3	1
CH91	CH91 dry 1	dry	5669.21	1
CH91	CH91 dry 1	dry	5997.91	1
CH91	CH91 dry 1	dry	6819.6	1
CH91	CH91 dry 1	dry	8340.09	1
CH91	CH91 dry 1	dry	9831.14	1
CH91	CH91 dry 1	dry	10817.7	1
CH91	CH91 dry 1	dry	11003.8	1
CH91	CH91 dry 1	dry	10959.3	1
CH91	CH91 dry 1	dry	10934.4	1
CH91	CH91 dry 1	dry	10742.6	1
CH91	CH91 dry 1	dry	10845.6	1
CH91	CH91 dry 1	dry	10654.3	1
CH91	CH91 dry 1	dry	10457.3	1
CH91	CH91 dry 1	dry	10354.5	1
CH91	CH91 dry 1	dry	10473	1
CH91	CH91 dry 1	dry	10429.2	1
CH91	CH91 dry 1	dry	9624.59	1
CH91	CH91 dry 1	dry	9522.07	1
CH91	CH91 dry 1	dry	9682.07	1
CH91	CH91 dry 1	dry	9627.48	1
CH91	CH91 dry 1	dry	9541.92	1
CH91	CH91 dry 1	dry	9578.16	1
CH91	CH91 dry 1	dry	9542.4	1
CH91	CH91 dry 1	dry	9698.15	1
CH91	CH91 dry 1	dry	9748.09	1
CH91	CH91 dry 1	dry	10450	1
CH91	CH91 dry 1	dry	11603.3	1
CH91	CH91 dry 1	dry	13068.5	1
CH91	CH91 dry 1	dry	14145.7	1
CH91	CH91 dry 1	dry	14022.1	1
CH91	CH91 dry 1	dry	14127.5	1
CH91	CH91 dry 1	dry	13522.2	1
CH91	CH91 dry 1	dry	13061.8	1
CH91	CH91 dry 1	dry	12431.5	1
CH91	CH91 dry 1	dry	12525.7	1
CH91	CH91 dry 1	dry	12322.8	1
CH91	CH91 dry 1	dry	12141.5	1
CH91	CH91 dry 1	dry	12276.7	1
CH91	CH91 dry 1	dry	12341.3	1
CH91	CH91 dry 1	dry	12427.5	1
CH91	CH91 dry 1	dry	12315	1
CH91	CH91 dry 1	dry	11444.4	1
CH91	CH91 dry 1	dry	11337.9	1
CH91	CH91 dry 1	dry	11368.1	1
CH91	CH91 dry 1	dry	11070.7	1
CH91	CH91 dry 1	dry	11007.8	1
CH91	CH91 dry 1	dry	11344.5	1
CH91	CH91 dry 1	dry	12299.8	1
CH91	CH91 dry 1	dry	12520.4	1
CH91	CH91 dry 1	dry	12467.7	1
CH91	CH91 dry 1	dry	10149.3	1
CH91	CH91 dry 1	dry	9905.71	1
CH91	CH91 dry 1	dry	10970.7	1
CH91	CH91 dry 1	dry	10032	1
CH91	CH91 dry 1	dry	9972.43	1
CH91	CH91 dry 1	dry	8793.64	1
CH91	CH91 dry 1	dry	7490.79	1
CH91	CH91 dry 1	dry	6989.48	1
CH91	CH91 dry 1	dry	7106.62	1
CH91	CH91 dry 1	dry	6414.64	1
CH91	CH91 dry 1	dry	6053.11	1
CH91	CH91 dry 1	dry	6029.14	1
CH91	CH91 dry 1	dry	6318.96	1
CH91	CH91 dry 1	dry	6554.17	1
CH91	CH91 dry 1	dry	7683.46	1
CH91	CH91 dry 1	dry	9604.51	1
CH91	CH91 dry 1	dry	10231.8	1
CH91	CH91 dry 1	dry	10820.4	1
CH91	CH91 dry 1	dry	11107.6	1
CH91	CH91 dry 1	dry	8915.73	1
CH91	CH91 dry 1	dry	8086.59	1
CH91	CH91 dry 1	dry	7315.21	1
CH91	CH91 dry 1	dry	7005.25	1
CH91	CH91 dry 1	dry	7007.38	1
CH91	CH91 dry 1	dry	6975.54	1
CH91	CH91 dry 1	dry	7399.56	1
CH91	CH91 dry 1	dry	7791.28	1
CH91	CH91 dry 1	dry	7960.31	1
CH91	CH91 dry 1	dry	8032.84	1
CH91	CH91 dry 1	dry	8206.62	1
CH91	CH91 dry 1	dry	9280.67	1
CH91	CH91 dry 1	dry	9399.83	1
CH91	CH91 dry 1	dry	10061.8	1
CH91	CH91 dry 1	dry	9283.43	1
CH91	CH91 dry 1	dry	9352.13	1
CH91	CH91 dry 1	dry	10184.3	1
CH91	CH91 dry 1	dry	10802.7	1
CH91	CH91 dry 1	dry	10982.2	1
CH91	CH91 dry 1	dry	11498.7	1
CH91	CH91 dry 1	dry	11410.5	1
CH91	CH91 dry 1	dry	12104.8	1
CH91	CH91 dry 1	dry	10060.5	1
CH91	CH91 wet 2	wet	14039.4	1
CH91	CH91 wet 2	wet	13197.3	1
CH91	CH91 wet 2	wet	11160.1	1
CH91	CH91 wet 2	wet	9957	1
CH91	CH91 wet 2	wet	8804.38	1
CH91	CH91 wet 2	wet	9681.59	1
CH91	CH91 wet 2	wet	6714.45	1
CH91	CH91 wet 2	wet	3783.22	1
CH91	CH91 wet 2	wet	2286.26	1
CH91	CH91 wet 2	wet	937.737	1
CH91	CH91 wet 2	wet	679.826	1
CH91	CH91 wet 2	wet	467.143	1
CH91	CH91 wet 2	wet	375.67	1
CH91	CH91 wet 2	wet	425.2	1
CH91	CH91 wet 2	wet	1327.23	1
CH91	CH91 wet 2	wet	3439.68	1
CH91	CH91 wet 2	wet	4728.39	1
CH91	CH91 wet 2	wet	7155.99	1
CH91	CH91 wet 2	wet	10413.1	1
CH91	CH91 wet 2	wet	14859.9	1
CH91	CH91 wet 2	wet	17758.4	1
CH91	CH91 wet 2	wet	19520.4	1
CH91	CH91 wet 2	wet	20568.3	1
CH91	CH91 wet 2	wet	21857.1	1
CH91	CH91 wet 2	wet	22973	1
CH91	CH91 wet 2	wet	25001.3	1
CH91	CH91 wet 2	wet	26289.2	1
CH91	CH91 wet 2	wet	27403	1
CH91	CH91 wet 2	wet	27986	1
CH91	CH91 wet 2	wet	28679.3	1
CH91	CH91 wet 2	wet	29459.6	1
CH91	CH91 wet 2	wet	29756	1
CH91	CH91 wet 2	wet	30074.2	1
CH91	CH91 wet 2	wet	29890.9	1
CH91	CH91 wet 2	wet	29978.8	1
CH91	CH91 wet 2	wet	30034.9	1
CH91	CH91 wet 2	wet	30162.2	1
CH91	CH91 wet 2	wet	30417.5	1
CH91	CH91 wet 2	wet	30531	1
CH91	CH91 wet 2	wet	31046.9	1
CH91	CH91 wet 2	wet	31649	1
CH91	CH91 wet 2	wet	31914.9	1
CH91	CH91 wet 2	wet	32059.9	1
CH91	CH91 wet 2	wet	31933.2	1
CH91	CH91 wet 2	wet	31996.8	1
CH91	CH91 wet 2	wet	31902.4	1
CH91	CH91 wet 2	wet	30880.2	1
CH91	CH91 wet 2	wet	30358	1
CH91	CH91 wet 2	wet	30207	1
CH91	CH91 wet 2	wet	29671.4	1
CH91	CH91 wet 2	wet	29983	1
CH91	CH91 wet 2	wet	31170.4	1
CH91	CH91 wet 2	wet	31392.8	1
CH91	CH91 wet 2	wet	31409.9	1
CH91	CH91 wet 2	wet	31403	1
CH91	CH91 wet 2	wet	31901.5	1
CH91	CH91 wet 2	wet	34466.5	1
CH91	CH91 wet 2	wet	35773.2	1
CH91	CH91 wet 2	wet	37447.1	1
CH91	CH91 wet 2	wet	37253.6	1
CH91	CH91 wet 2	wet	36543.9	1
CH91	CH91 wet 2	wet	37706	1
CH91	CH91 wet 2	wet	36126.5	1
CH91	CH91 wet 2	wet	34017.3	1
CH91	CH91 wet 2	wet	32967.2	1
CH91	CH91 wet 2	wet	32452.7	1
CH91	CH91 wet 2	wet	31699.7	1
CH91	CH91 wet 2	wet	29571.7	1
CH91	CH91 wet 2	wet	27629.5	1
CH91	CH91 wet 2	wet	24657.2	1
CH91	CH91 wet 2	wet	21691.5	1
CH91	CH91 wet 2	wet	21742.2	1
CH91	CH91 wet 2	wet	22492.8	1
CH91	CH91 wet 2	wet	23169.4	1
CH91	CH91 wet 2	wet	23802.1	1
CH91	CH91 wet 2	wet	24048.7	1
CH91	CH91 wet 2	wet	24267.2	1
CH91	CH91 wet 2	wet	24223.9	1
CH91	CH91 wet 2	wet	24284.8	1
CH91	CH91 wet 2	wet	24524.5	1
CH91	CH91 wet 2	wet	25661	1
CH91	CH91 wet 2	wet	25906	1
CH91	CH91 wet 2	wet	25894.9	1
CH91	CH91 wet 2	wet	26239	1
CH91	CH91 wet 2	wet	27964.7	1
CH91	CH91 wet 2	wet	28313.5	1
CH91	CH91 wet 2	wet	28439.9	1
CH91	CH91 wet 2	wet	29486.9	1
CH91	CH91 wet 2	wet	29894.8	1
CH91	CH91 wet 2	wet	30122	1
CH91	CH91 wet 2	wet	30189.5	1
CH91	CH91 wet 2	wet	30187.1	1
CH91	CH91 wet 2	wet	30181.2	1
CH91	CH91 wet 2	wet	30417.2	1
CH91	CH91 wet 2	wet	31714.2	1
CH91	CH91 wet 2	wet	32559.3	1
CH91	CH91 wet 2	wet	32476.6	1
CH91	CH91 wet 2	wet	33113.5	1
CH91	CH91 wet 2	wet	34338.7	1
CH91	CH91 wet 2	wet	34709.5	1
CH91	CH91 wet 2	wet	36215.8	1
CH91	CH91 wet 2	wet	37269.9	1
CH91	CH91 wet 2	wet	36567.7	1
CH91	CH91 wet 2	wet	35509.6	1
CH91	CH91 wet 2	wet	35152.8	1
CH91	CH91 wet 2	wet	34961.4	1
CH91	CH91 wet 2	wet	34866.9	1
CH91	CH91 wet 2	wet	34634	1
CH91	CH91 wet 2	wet	34491.3	1
CH91	CH91 wet 2	wet	34221.8	1
CH91	CH91 wet 2	wet	34000.9	1
CH91	CH91 wet 2	wet	33339.9	1
CH91	CH91 wet 2	wet	33365.2	1
CH91	CH91 wet 2	wet	33334.1	1
CH91	CH91 wet 2	wet	33548	1
CH91	CH91 wet 2	wet	33342.2	1
CH91	CH91 wet 2	wet	33710.5	1
CH91	CH91 wet 2	wet	33561.9	1
CH91	CH91 wet 2	wet	33344.9	1
CH91	CH91 wet 2	wet	33346.1	1
CH91	CH91 wet 2	wet	33419.9	1
CH91	CH91 wet 2	wet	33611.9	1
CH91	CH91 wet 2	wet	34252.2	1
CH91	CH91 wet 2	wet	34323.5	1
CH91	CH91 wet 2	wet	34339	1
CH91	CH91 wet 2	wet	34334	1
CH91	CH91 wet 2	wet	34311.4	1
CH91	CH91 wet 2	wet	34316.5	1
CH91	CH91 wet 2	wet	33869.3	1
CH91	CH91 wet 2	wet	32943.2	1
CH91	CH91 wet 2	wet	33081.8	1
CH91	CH91 wet 2	wet	33111.4	1
CH91	CH91 wet 2	wet	33061	1
CH91	CH91 wet 2	wet	33154.4	1
CH91	CH91 wet 2	wet	33184.2	1
CH91	CH91 wet 2	wet	33499.6	1
CH91	CH91 wet 2	wet	33665.8	1
CH91	CH91 wet 2	wet	33824.4	1
CH91	CH91 wet 2	wet	34145.6	1
CH91	CH91 wet 2	wet	34198.4	1
CH91	CH91 wet 2	wet	34276.1	1
CH91	CH91 wet 2	wet	34499.5	1
CH91	CH91 wet 2	wet	35016.4	1
CH91	CH91 wet 2	wet	33635.6	1
CH91	CH91 wet 2	wet	34469.9	1
CH91	CH91 wet 2	wet	35202	1
CH91	CH91 wet 2	wet	35984.2	1
CH91	CH91 wet 2	wet	36075	1
CH91	CH91 wet 2	wet	36043.4	1
CH91	CH91 wet 2	wet	36055.2	1
CH91	CH91 wet 2	wet	36001.6	1
CH91	CH91 wet 2	wet	35080.5	1
CH91	CH91 wet 2	wet	32051.9	1
CH91	CH91 wet 2	wet	30431.2	1
CH91	CH91 wet 2	wet	29856.2	1
CH91	CH91 wet 2	wet	28320	1
CH91	CH91 wet 2	wet	27667.3	1
CH91	CH91 wet 2	wet	26475.3	1
CH91	CH91 wet 2	wet	26148.8	1
CH91	CH91 wet 2	wet	26354.5	1
CH91	CH91 wet 2	wet	26070.3	1
CH91	CH91 wet 2	wet	26082.9	1
CH91	CH91 wet 2	wet	26001.8	1
CH91	CH91 wet 2	wet	25718.2	1
CH91	CH91 wet 2	wet	24736.6	1
CH91	CH91 wet 2	wet	24605	1
CH91	CH91 wet 2	wet	24451	1
CH91	CH91 wet 2	wet	24358.3	1
CH91	CH91 wet 2	wet	24407.8	1
CH91	CH91 wet 2	wet	24695.6	1
CH91	CH91 wet 2	wet	25319.2	1
CH91	CH91 wet 2	wet	25498.1	1
CH91	CH91 wet 2	wet	26163.1	1
CH91	CH91 wet 2	wet	26539	1
CH91	CH91 wet 2	wet	26546.3	1
CH91	CH91 wet 2	wet	26506.7	1
CH91	CH91 wet 2	wet	26971.5	1
CH91	CH91 wet 2	wet	27152.7	1
CH91	CH91 wet 2	wet	27429.1	1
CH91	CH91 wet 2	wet	28317.5	1
CH91	CH91 wet 2	wet	29308.1	1
CH91	CH91 wet 2	wet	30654.3	1
CH91	CH91 wet 2	wet	31918.7	1
CH91	CH91 wet 2	wet	34028.5	1
CH91	CH91 wet 2	wet	34249.5	1
CH91	CH91 wet 2	wet	34159.9	1
CH91	CH91 wet 2	wet	33736.4	1
CH91	CH91 wet 2	wet	33750.2	1
CH91	CH91 wet 2	wet	33742.8	1
CH91	CH91 wet 2	wet	33962.5	1
CH91	CH91 wet 2	wet	33905.7	1
CH91	CH91 wet 2	wet	33537.8	1
CH91	CH91 wet 2	wet	33456.2	1
CH91	CH91 wet 2	wet	33094.4	1
CH91	CH91 wet 2	wet	32183.6	1
CH91	CH91 wet 2	wet	31865.5	1
CH91	CH91 wet 2	wet	31846.4	1
CH91	CH91 wet 2	wet	31878.2	1
CH91	CH91 wet 2	wet	31956.3	1
CH91	CH91 wet 2	wet	31898.2	1
CH91	CH91 wet 2	wet	31879.8	1
CH91	CH91 wet 2	wet	32594.6	1
CH91	CH91 wet 2	wet	33557.3	1
CH91	CH91 wet 2	wet	34373.4	1
CH91	CH91 wet 2	wet	34560.2	1
CH91	CH91 wet 2	wet	34586.3	1
CH91	CH91 wet 2	wet	34663.6	1
CH91	CH91 wet 2	wet	35143.4	1
CH91	CH91 wet 2	wet	35397.3	1
CH91	CH91 wet 2	wet	35098.3	1
CH91	CH91 wet 2	wet	35120.3	1
CH91	CH91 wet 2	wet	35143.7	1
CH91	CH91 wet 2	wet	34821.7	1
CH91	CH91 wet 2	wet	34422.5	1
CH91	CH91 wet 2	wet	34227.7	1
CH91	CH91 wet 2	wet	33692.5	1
CH91	CH91 wet 2	wet	33699.1	1
CH91	CH91 wet 2	wet	33889.7	1
CH91	CH91 wet 2	wet	33890.4	1
CH91	CH91 wet 2	wet	33892.8	1
CH91	CH91 wet 2	wet	34142.8	1
CH91	CH91 wet 2	wet	34117.5	1
CH91	CH91 wet 2	wet	33944.7	1
CH91	CH91 wet 2	wet	33658.8	1
CH91	CH91 wet 2	wet	33311.5	1
CH91	CH91 wet 2	wet	32009.1	1
CH91	CH91 wet 2	wet	31656.7	1
CH91	CH91 wet 2	wet	31309.8	1
CH91	CH91 wet 2	wet	31268.5	1
CH91	CH91 wet 2	wet	31302.9	1
CH91	CH91 wet 2	wet	31282.5	1
CH91	CH91 wet 2	wet	31389.9	1
CH91	CH91 wet 2	wet	31412	1
CH91	CH91 wet 2	wet	31727.5	1
CH91	CH91 wet 2	wet	32273.7	1
CH91	CH91 wet 2	wet	32127.4	1
CH91	CH91 wet 2	wet	30931.7	1
CH91	CH91 wet 2	wet	29025.3	1
CH91	CH91 wet 2	wet	29003.8	1
CH91	CH91 wet 2	wet	29050.6	1
CH91	CH91 wet 2	wet	29536.7	1
CH91	CH91 wet 2	wet	28662	1
CH91	CH91 wet 2	wet	29150.6	1
CH91	CH91 wet 2	wet	30021.2	1
CH91	CH91 wet 2	wet	30571.7	1
CH91	CH91 wet 2	wet	31174.2	1
CH91	CH91 wet 2	wet	32602.3	1
CH91	CH91 wet 2	wet	33919.2	1
CH91	CH91 wet 2	wet	33999.3	1
CH91	CH91 wet 2	wet	34171.8	1
CH91	CH91 wet 2	wet	34227.4	1
CH91	CH91 wet 2	wet	34198	1
CH91	CH91 wet 2	wet	34242.8	1
CH91	CH91 wet 2	wet	34197.9	1
CH91	CH91 wet 2	wet	33445.4	1
CH91	CH91 wet 2	wet	33008.2	1
CH91	CH91 wet 2	wet	31631.3	1
CH91	CH91 wet 2	wet	30086	1
CH91	CH91 wet 2	wet	28977.3	1
CH91	CH91 wet 2	wet	28302.1	1
CH91	CH91 wet 2	wet	28239	1
CH91	CH91 wet 2	wet	28243.3	1
CH91	CH91 wet 2	wet	28270.5	1
CH91	CH91 wet 2	wet	28346.6	1
CH91	CH91 wet 2	wet	28361.8	1
CH91	CH91 wet 2	wet	28221.4	1
CH91	CH91 wet 2	wet	27917.4	1
CH91	CH91 wet 2	wet	28161.3	1
CH91	CH91 wet 2	wet	28729.1	1
CH91	CH91 wet 2	wet	29439.2	1
CH91	CH91 wet 2	wet	29538.7	1
CH91	CH91 wet 2	wet	29660.4	1
CH91	CH91 wet 2	wet	29658.9	1
CH91	CH91 wet 2	wet	29674.8	1
CH91	CH91 wet 2	wet	29664.5	1
CH91	CH91 wet 2	wet	29639.9	1
CH91	CH91 wet 2	wet	29665.6	1
CH91	CH91 wet 2	wet	29298.1	1
CH91	CH91 wet 2	wet	28713.3	1
CH91	CH91 wet 2	wet	28551.7	1
CH91	CH91 wet 2	wet	28886	1
CH91	CH91 wet 2	wet	29494.4	1
CH91	CH91 wet 2	wet	32206.5	1
CH91	CH91 wet 2	wet	33321.8	1
CH91	CH91 wet 2	wet	32654.8	1
CH91	CH91 wet 2	wet	32346.7	1
CH91	CH91 wet 2	wet	33074.2	1
CH91	CH91 wet 2	wet	33019	1
CH91	CH91 wet 2	wet	32813.9	1
CH91	CH91 wet 2	wet	32016.3	1
CH91	CH91 wet 2	wet	31144	1
CH91	CH91 wet 2	wet	30863.1	1
CH91	CH91 wet 2	wet	30420.6	1
CH91	CH91 wet 2	wet	30059.6	1
CH91	CH91 wet 2	wet	29327.2	1
CH91	CH91 wet 2	wet	29064.7	1
CH91	CH91 wet 2	wet	29117.7	1
CH91	CH91 wet 2	wet	29193.7	1
CH91	CH91 wet 2	wet	29222.7	1
CH91	CH91 wet 2	wet	29043.2	1
CH91	CH91 wet 2	wet	28497.1	1
CH91	CH91 wet 2	wet	28336.7	1
CH91	CH91 wet 2	wet	28612.1	1
CH91	CH91 wet 2	wet	29259.1	1
CH91	CH91 wet 2	wet	29250.7	1
CH91	CH91 wet 2	wet	29301.5	1
CH91	CH91 wet 2	wet	29420.8	1
CH91	CH91 wet 2	wet	29686.8	1
CH91	CH91 wet 2	wet	30339.8	1
CH91	CH91 wet 2	wet	28710.1	1
CH91	CH91 wet 2	wet	28584.6	1
CH91	CH91 wet 2	wet	28557.1	1
CH91	CH91 wet 2	wet	27939.8	1
CH91	CH91 wet 2	wet	25395.3	1
CH91	CH91 wet 2	wet	22987.9	1
CH91	CH91 wet 2	wet	22078.1	1
CH91	CH91 wet 2	wet	20987.7	1
CH91	CH91 wet 2	wet	19173.8	1
CH91	CH91 wet 2	wet	19604.8	1
CH91	CH91 wet 2	wet	19053	1
CH91	CH91 wet 2	wet	20001.8	1
CH91	CH91 wet 2	wet	20676.9	1
CH91	CH91 wet 2	wet	23585.4	1
CH91	CH91 wet 2	wet	26419.3	1
CH91	CH91 wet 2	wet	28196.9	1
CH91	CH91 wet 2	wet	28059.2	1
CH91	CH91 wet 2	wet	28053.9	1
CH91	CH91 wet 2	wet	28052.2	1
CH91	CH91 wet 2	wet	28031.5	1
CH91	CH91 wet 2	wet	27849.5	1
CH91	CH91 wet 2	wet	27772.2	1
CH91	CH91 wet 2	wet	27383.8	1
CH91	CH91 wet 2	wet	27391.3	1
CH91	CH91 wet 2	wet	29357.2	1
CH91	CH91 wet 2	wet	29848.2	1
CH91	CH91 wet 2	wet	30753.6	1
CH91	CH91 wet 2	wet	31231.5	1
CH91	CH91 wet 2	wet	31727.4	1
CH91	CH91 wet 2	wet	32264.3	1
CH91	CH91 wet 2	wet	34097.9	1
CH91	CH91 wet 2	wet	34526.6	1
CH91	CH91 wet 2	wet	35948.4	1
CH91	CH91 wet 2	wet	35884.9	1
CH91	CH91 wet 2	wet	35915.2	1
CH91	CH91 wet 2	wet	37748.8	1
CH91	CH91 wet 2	wet	35960	1
CH91	CH91 wet 2	wet	35358.6	1
CH91	CH91 wet 2	wet	34652	1
CH91	CH91 wet 2	wet	34641	1
CH91	CH91 wet 2	wet	34619.4	1
CH91	CH91 wet 2	wet	34943.3	1
CH91	CH91 wet 2	wet	34769.3	1
CH91	CH91 wet 2	wet	34348.3	1
CH91	CH91 wet 2	wet	33799.2	1
CH91	CH91 wet 2	wet	34470.8	1
CH91	CH91 wet 2	wet	35266.1	1
CH91	CH91 wet 2	wet	36006.8	1
CH91	CH91 wet 2	wet	35958.2	1
CH91	CH91 wet 2	wet	36817.2	1
CH91	CH91 wet 2	wet	36821	1
CH91	CH91 wet 2	wet	36949.2	1
CH91	CH91 wet 2	wet	36997.2	1
CH91	CH91 wet 2	wet	36966.9	1
CH91	CH91 wet 2	wet	36971.1	1
CH91	CH91 wet 2	wet	37623.2	1
CH91	CH91 wet 2	wet	38801.5	1
CH91	CH91 wet 2	wet	37073.1	1
CH91	CH91 wet 2	wet	36146.8	1
CH91	CH91 wet 2	wet	36162.6	1
CH91	CH91 wet 2	wet	35941.9	1
CH91	CH91 wet 2	wet	35899.2	1
CH91	CH91 wet 2	wet	35713.4	1
CH91	CH91 wet 2	wet	35584.2	1
CH91	CH91 wet 2	wet	35060.2	1
CH91	CH91 wet 2	wet	34379.6	1
CH91	CH91 wet 2	wet	10876.4	1
CH91	CH91 wet 2	wet	9048.31	1
CH91	CH91 wet 2	wet	6837.72	1
CH91	CH91 wet 2	wet	5100.32	1
CH91	CH91 wet 2	wet	5672.89	1
CH91	CH91 wet 2	wet	7751.46	1
CH91	CH91 wet 2	wet	10271.8	1
CH91	CH91 wet 2	wet	11058.4	1
CH91	CH91 wet 2	wet	12682.3	1
CH91	CH91 wet 2	wet	12169.2	1
CH91	CH91 wet 2	wet	12106.5	1
CH91	CH91 wet 2	wet	12336.3	1
CH91	CH91 wet 2	wet	12106.9	1
CH91	CH91 wet 2	wet	12240.6	1
CH91	CH91 wet 2	wet	12236.4	1
CH91	CH91 wet 2	wet	12314.9	1
CH91	CH91 wet 2	wet	12248.5	1
CH91	CH91 wet 2	wet	12236.4	1
CH91	CH91 wet 2	wet	12117.5	1
CH91	CH91 wet 2	wet	12095.5	1
CH91	CH91 wet 2	wet	11325.9	1
CH91	CH91 wet 2	wet	11129.6	1
CH91	CH91 wet 2	wet	10647.5	1
CH91	CH91 wet 2	wet	10580.5	1
CH91	CH91 wet 2	wet	10645.6	1
CH91	CH91 wet 2	wet	11778.8	1
CH91	CH91 wet 2	wet	13535.9	1
CH91	CH91 wet 2	wet	15042.4	1
CH91	CH91 wet 2	wet	17520.5	1
CH91	CH91 wet 2	wet	18732.2	1
CH91	CH91 wet 2	wet	18767.7	1
CH91	CH91 wet 2	wet	17267.8	1
CH91	CH91 wet 2	wet	15830.9	1
CH91	CH91 wet 2	wet	15535.5	1
CH91	CH91 wet 2	wet	15769.3	1
CH91	CH91 wet 2	wet	15794.6	1
CH91	CH91 wet 2	wet	15802.4	1
CH91	CH91 wet 2	wet	15510.9	1
CH91	CH91 wet 2	wet	15529.1	1
CH91	CH91 wet 2	wet	15514.8	1
CH91	CH91 wet 2	wet	15360.8	1
CH91	CH91 wet 2	wet	14944.8	1
CH91	CH91 wet 2	wet	14908.6	1
CH91	CH91 wet 2	wet	14894.8	1
CH91	CH91 wet 2	wet	13998	1
CH91	CH91 wet 2	wet	13992.5	1
CH91	CH91 wet 2	wet	13732	1
CH91	CH91 wet 2	wet	13705.3	1
CH91	CH91 wet 2	wet	13295.1	1
CH91	CH91 wet 2	wet	12390.1	1
CH91	CH91 wet 2	wet	12263.5	1
CH91	CH91 wet 2	wet	12431.9	1
CH91	CH91 wet 2	wet	12424.6	1
CH91	CH91 wet 2	wet	12377.4	1
CH91	CH91 wet 2	wet	12152.5	1
CH91	CH91 wet 2	wet	11390.3	1
CH91	CH91 wet 2	wet	10289.5	1
CH91	CH91 wet 2	wet	10111.9	1
CH91	CH91 wet 2	wet	9932.08	1
CH91	CH91 wet 2	wet	9882.74	1
CH91	CH91 wet 2	wet	9908.28	1
CH91	CH91 wet 2	wet	9902.52	1
CH91	CH91 wet 2	wet	10329.2	1
CH91	CH91 wet 2	wet	11295	1
CH91	CH91 wet 2	wet	12822.7	1
CH91	CH91 wet 2	wet	13909.2	1
CH91	CH91 wet 2	wet	17925.4	1
CH91	CH91 wet 2	wet	17692.4	1
CH91	CH91 wet 2	wet	17090.3	1
CH91	CH91 wet 2	wet	16960.3	1
CH91	CH91 wet 2	wet	16638.3	1
CH91	CH91 wet 2	wet	16524	1
CH91	CH91 wet 2	wet	15807.3	1
CH91	CH91 wet 2	wet	15741	1
CH91	CH91 wet 2	wet	15797	1
CH91	CH91 wet 2	wet	15777.6	1
CH91	CH91 wet 2	wet	15771.9	1
CH91	CH91 wet 2	wet	15846.9	1
CH91	CH91 wet 2	wet	15921.7	1
CH91	CH91 wet 2	wet	16301.1	1
CH91	CH91 wet 2	wet	16565.8	1
CH91	CH91 wet 2	wet	17965.3	1
CH91	CH91 wet 2	wet	18036.3	1
CH91	CH91 wet 2	wet	17918.2	1
CH91	CH91 wet 2	wet	17824.7	1
CH91	CH91 wet 2	wet	17304.3	1
CH91	CH91 wet 2	wet	16574.9	1
CH91	CH91 wet 2	wet	14768.3	1
CH91	CH91 wet 2	wet	9463.2	1
CH91	CH91 wet 2	wet	9898.3	1
CH91	CH91 wet 2	wet	9972.92	1
CH91	CH91 wet 2	wet	10268.5	1
CH91	CH91 wet 2	wet	10947.1	1
CH91	CH91 wet 2	wet	11283.2	1
CH91	CH91 wet 2	wet	15328.1	1
CH91	CH91 wet 2	wet	16486.8	1
CH91	CH91 wet 2	wet	15461.9	1
CH91	CH91 wet 2	wet	13157.9	1
CH91	CH91 wet 2	wet	12947.5	1
CH91	CH91 wet 2	wet	12599.9	1
CH91	CH91 wet 2	wet	12188.8	1
CH91	CH91 wet 2	wet	11896.3	1
CH91	CH91 wet 2	wet	11414.7	1
CH91	CH91 wet 2	wet	11268.6	1
CH91	CH91 wet 2	wet	11019.7	1
CH91	CH91 wet 2	wet	10896.2	1
CH91	CH91 wet 2	wet	10473.4	1
CH91	CH91 wet 2	wet	10104	1
CH91	CH91 wet 2	wet	9349.87	1
CH91	CH91 wet 2	wet	8735.59	1
CH91	CH91 wet 2	wet	6735.79	1
CH91	CH91 wet 2	wet	5719.85	1
CH91	CH91 wet 2	wet	5730.95	1
CH91	CH91 wet 2	wet	5732.58	1
CH91	CH91 wet 2	wet	5720.36	1
CH91	CH91 wet 2	wet	5717.58	1
CH91	CH91 wet 2	wet	5728.32	1
CH91	CH91 wet 2	wet	5718.01	1
CH91	CH91 wet 2	wet	5713.35	1
CH91	CH91 wet 2	wet	6044.18	1
CH91	CH91 wet 2	wet	6673.85	1
CH91	CH91 wet 2	wet	7280.55	1
CH91	CH91 wet 2	wet	9234.81	1
CH91	CH91 wet 2	wet	10363.5	1
CH91	CH91 wet 2	wet	10642.3	1
CH91	CH91 wet 2	wet	9703.45	1
CH91	CH91 wet 2	wet	8198.02	1
CH91	CH91 wet 2	wet	6585.49	1
CH91	CH91 wet 2	wet	4718.39	1
CH91	CH91 wet 2	wet	3203.99	1
CH91	CH91 wet 2	wet	3017.83	1
CH91	CH91 wet 2	wet	2774.24	1
CH91	CH91 wet 2	wet	2713.26	1
CH91	CH91 wet 2	wet	2586.85	1
CH91	CH91 wet 2	wet	2586.29	1
CH91	CH91 wet 2	wet	2583.41	1
CH91	CH91 wet 2	wet	2427.31	1
CH91	CH91 wet 2	wet	2295.02	1
CH91	CH91 wet 2	wet	2263.39	1
CH91	CH91 wet 2	wet	2019.33	1
CH91	CH91 wet 2	wet	1490.04	1
CH91	CH91 wet 2	wet	888.978	1
CH91	CH91 wet 2	wet	447.266	1
CH91	CH91 wet 2	wet	433.36	1
CH91	CH91 wet 2	wet	1206.08	1
CH91	CH91 wet 2	wet	1235.24	1
CH91	CH91 wet 2	wet	1511.8	1
CH91	CH91 wet 2	wet	1790.17	1
CH91	CH91 wet 2	wet	2357.91	1
CH91	CH91 wet 2	wet	3527.08	1
CH91	CH91 wet 2	wet	5121.12	1
CH91	CH91 wet 2	wet	5743.81	1
CH91	CH91 wet 2	wet	5759.22	1
CH91	CH91 wet 2	wet	5757.13	1
CH91	CH91 wet 2	wet	5746.05	1
CH91	CH91 wet 2	wet	5779.44	1
CH91	CH91 wet 2	wet	5832.51	1
CH91	CH91 wet 2	wet	5539.82	1
CH91	CH91 wet 2	wet	5468.62	1
CH91	CH91 wet 2	wet	6081.01	1
CH91	CH91 wet 2	wet	6669.95	1
CH91	CH91 wet 2	wet	6935.19	1
CH91	CH91 wet 2	wet	6986.25	1
CH91	CH91 wet 2	wet	7194.7	1
CH91	CH91 wet 2	wet	7239.69	1
CH91	CH91 wet 2	wet	7238.22	1
CH91	CH91 wet 2	wet	7114.93	1
CH91	CH91 wet 2	wet	7006.07	1
CH91	CH91 wet 2	wet	7156.43	1
CH91	CH91 wet 2	wet	6601.46	1
CH91	CH91 wet 2	wet	6287.44	1
CH91	CH91 wet 2	wet	6152.72	1
CH91	CH91 wet 2	wet	6201.44	1
CH91	CH91 wet 2	wet	7487.25	1
CH91	CH91 wet 2	wet	6045.43	1
CH91	CH91 wet 2	wet	6009.17	1
CH91	CH91 wet 2	wet	6026.46	1
CH91	CH91 wet 2	wet	6033.76	1
CH91	CH91 wet 2	wet	6105.82	1
CH91	CH91 wet 2	wet	6493.85	1
CH91	CH91 wet 2	wet	7484.12	1
CH91	CH91 wet 2	wet	8762.96	1
CH91	CH91 wet 2	wet	9690.62	1
CH91	CH91 wet 2	wet	8925.85	1
CH91	CH91 wet 2	wet	8323.99	1
CH91	CH91 wet 2	wet	8303.51	1
CH91	CH91 wet 2	wet	8275.91	1
CH91	CH91 wet 2	wet	8336.95	1
CH91	CH91 wet 2	wet	8484.74	1
CH91	CH91 wet 2	wet	7811.17	1
CH91	CH91 wet 2	wet	7693.82	1
CH91	CH91 wet 2	wet	9258.74	1
CH91	CH91 wet 2	wet	9687.17	1
CH91	CH91 wet 2	wet	9518.68	1
CH91	CH91 wet 2	wet	9473.03	1
CH91	CH91 wet 2	wet	9340.61	1
CH91	CH91 wet 2	wet	9498.73	1
CH91	CH91 wet 2	wet	9552.1	1
CH91	CH91 wet 2	wet	9551.02	1
CH91	CH91 wet 2	wet	9430.47	1
CH91	CH91 wet 2	wet	9178.27	1
CH91	CH91 wet 2	wet	7673.88	1
CH91	CH91 wet 2	wet	6152.25	1
CH91	CH91 wet 2	wet	4964.58	1
CH91	CH91 wet 2	wet	4885.54	1
CH91	CH91 wet 2	wet	6818.52	1
CH91	CH91 wet 2	wet	7713.87	1
CH91	CH91 wet 2	wet	5667.32	1
CH91	CH91 wet 2	wet	3178.67	1
CH91	CH91 wet 2	wet	3765.28	1
CH91	CH91 wet 2	wet	2862.57	1
CH91	CH91 wet 2	wet	1559.23	1
CH91	CH91 wet 2	wet	269.202	1
CH91	CH91 wet 2	wet	627.494	1
CH91	CH91 wet 2	wet	507.143	1
CH91	CH91 wet 2	wet	796.816	1
CH91	CH91 wet 2	wet	754.68	1
CH91	CH91 wet 2	wet	607.146	1
CH91	CH91 wet 2	wet	604.785	1
CH91	CH91 wet 2	wet	1300.8	1
CH91	CH91 wet 2	wet	1766.81	1
CH91	CH91 wet 2	wet	1629.7	1
CH91	CH91 wet 2	wet	2393.99	1
CH91	CH91 wet 2	wet	1757.14	1
CH91	CH91 wet 2	wet	2879.3	1
CH91	CH91 wet 2	wet	4109.69	1
CH91	CH91 wet 2	wet	5299.64	1
CH91	CH91 wet 2	wet	5558.02	1
CH91	CH91 wet 2	wet	5593.82	1
CH91	CH91 wet 2	wet	9061.09	1
CH91	CH91 wet 2	wet	12140.5	1
CH91	CH91 wet 2	wet	13191.6	1
CH91	CH91 wet 2	wet	11741.6	1
CH91	CH91 wet 2	wet	11746	1
CH91	CH91 wet 2	wet	11647.1	1
CH91	CH91 wet 2	wet	11653.6	1
CH91	CH91 wet 2	wet	11643.4	1
CH91	CH91 wet 2	wet	11663.7	1
CH91	CH91 wet 2	wet	11475.5	1
CH91	CH91 wet 2	wet	11514	1
CH91	CH91 wet 2	wet	10540	1
CH91	CH91 wet 2	wet	10214.1	1
CH91	CH91 wet 2	wet	10082.1	1
CH91	CH91 wet 2	wet	10091.8	1
CH91	CH91 wet 2	wet	10100.9	1
CH91	CH91 wet 2	wet	10021.2	1
CH91	CH91 wet 2	wet	10132.3	1
CH91	CH91 wet 2	wet	10354.1	1
CH91	CH91 wet 2	wet	10259.5	1
CH91	CH91 wet 2	wet	9911.18	1
CH91	CH91 wet 2	wet	9241.48	1
CH91	CH91 wet 2	wet	9047.39	1
CH91	CH91 wet 2	wet	8902.89	1
CH91	CH91 wet 2	wet	7802.48	1
CH91	CH91 wet 2	wet	7253.13	1
CH91	CH91 wet 2	wet	7211.5	1
CH91	CH91 wet 2	wet	7170.93	1
CH91	CH91 wet 2	wet	7417.33	1
CH91	CH91 wet 2	wet	8109.25	1
CH91	CH91 wet 2	wet	9128.1	1
CH91	CH91 wet 2	wet	9285.16	1
CH91	CH91 wet 2	wet	9325.45	1
CH91	CH91 wet 2	wet	9290.34	1
CH91	CH91 wet 2	wet	10078.7	1
CH91	CH91 wet 2	wet	10313.5	1
CH91	CH91 wet 2	wet	10404.4	1
CH91	CH91 wet 2	wet	10487.2	1
CH91	CH91 wet 2	wet	10078.7	1
CH91	CH91 wet 2	wet	9753.9	1
CH91	CH91 wet 2	wet	9760.38	1
CH91	CH91 wet 2	wet	9752.84	1
CH91	CH91 wet 2	wet	9701.55	1
CH91	CH91 wet 2	wet	9491.33	1
CH91	CH91 wet 2	wet	9611.78	1
CH91	CH91 wet 2	wet	9071.4	1
CH91	CH91 wet 2	wet	8928.49	1
CH91	CH91 wet 2	wet	9166.39	1
CH91	CH91 wet 2	wet	9206.28	1
CH91	CH91 wet 2	wet	9257.78	1
CH91	CH91 wet 2	wet	9289.01	1
CH91	CH91 wet 2	wet	9602.41	1
CH91	CH91 wet 2	wet	10018.5	1
CH91	CH91 wet 2	wet	10432	1
CH91	CH91 wet 2	wet	11408.5	1
CH91	CH91 wet 2	wet	11464.4	1
CH91	CH91 wet 2	wet	10292.9	1
CH91	CH91 wet 2	wet	10850.7	1
CH91	CH91 wet 2	wet	12077.5	1
CH91	CH91 wet 2	wet	11937.8	1
CH91	CH91 wet 2	wet	11888.7	1
CH91	CH91 wet 2	wet	11885.6	1
CH91	CH91 wet 2	wet	11891.9	1
CH91	CH91 wet 2	wet	11904.2	1
CH91	CH91 wet 2	wet	11884.2	1
CH91	CH91 wet 2	wet	12074.2	1
CH91	CH91 wet 2	wet	12403.4	1
CH91	CH91 wet 2	wet	12272.8	1
CH91	CH91 wet 2	wet	12423.1	1
CH91	CH91 wet 2	wet	12357	1
CH91	CH91 wet 2	wet	12359.3	1
CH91	CH91 wet 2	wet	12350	1
CH91	CH91 wet 2	wet	12353.5	1
CH91	CH91 wet 2	wet	12376.2	1
CH91	CH91 wet 2	wet	13963.9	1
CH91	CH91 wet 2	wet	12233.5	1
CH91	CH91 wet 2	wet	10106.3	1
CH91	CH91 wet 2	wet	9436.4	1
CH91	CH91 wet 2	wet	9516.42	1
CH91	CH91 wet 2	wet	9336.8	1
CH91	CH91 wet 2	wet	9871.84	1
CH91	CH91 wet 2	wet	10639.7	1
CH91	CH91 wet 2	wet	11887.4	1
CH91	CH91 wet 2	wet	11815.2	1
CH91	CH91 wet 2	wet	12103.9	1
CH91	CH91 wet 2	wet	13403	1
CH91	CH91 wet 2	wet	14345.8	1
CH91	CH91 wet 2	wet	15055.3	1
CH91	CH91 wet 2	wet	15168.8	1
CH91	CH91 wet 2	wet	15081.1	1
CH91	CH91 wet 2	wet	15097.1	1
CH91	CH91 wet 2	wet	15140.2	1
CH91	CH91 wet 2	wet	15056.7	1
CH91	CH91 wet 2	wet	15072.7	1
CH91	CH91 wet 2	wet	15026.6	1
CH91	CH91 wet 2	wet	15046.6	1
CH91	CH91 wet 2	wet	15116.8	1
CH91	CH91 wet 2	wet	15001.3	1
CH91	CH91 wet 2	wet	14497.5	1
CH91	CH91 wet 2	wet	14007	1
CH91	CH91 wet 2	wet	14039.6	1
CH91	CH91 wet 2	wet	14025.4	1
CH91	CH91 wet 2	wet	13972.6	1
CH91	CH91 wet 2	wet	13925	1
CH91	CH91 wet 2	wet	11607.2	1
CH91	CH91 wet 2	wet	11046.3	1
CH91	CH91 wet 2	wet	10974.8	1
CH91	CH91 wet 2	wet	11104.5	1
CH91	CH91 wet 2	wet	10799.8	1
CH91	CH91 wet 2	wet	10763	1
CH91	CH91 wet 2	wet	10834.8	1
CH91	CH91 wet 2	wet	10857.8	1
CH91	CH91 wet 2	wet	10770.3	1
CH91	CH91 wet 2	wet	10731.6	1
CH91	CH91 wet 2	wet	10828.4	1
CH91	CH91 wet 2	wet	11051.3	1
CH91	CH91 wet 2	wet	11268.5	1
CH91	CH91 wet 2	wet	11301.7	1
CH91	CH91 wet 2	wet	11438.2	1
CH91	CH91 wet 2	wet	12220.4	1
CH91	CH91 wet 2	wet	10981.7	1
CH91	CH91 wet 2	wet	10970.6	1
CH91	CH91 wet 2	wet	10826.4	1
CH91	CH91 wet 2	wet	10873.3	1
CH91	CH91 wet 2	wet	10789.7	1
CH91	CH91 wet 2	wet	10827.8	1
CH91	CH91 wet 2	wet	10942.9	1
CH91	CH91 wet 2	wet	10903.6	1
CH91	CH91 wet 2	wet	10973	1
CH91	CH91 wet 2	wet	10898.6	1
CH91	CH91 wet 2	wet	10834.3	1
CH91	CH91 wet 2	wet	10815.3	1
CH91	CH91 wet 2	wet	10558.6	1
CH91	CH91 wet 2	wet	9887.65	1
CH91	CH91 wet 2	wet	9899.86	1
CH91	CH91 wet 2	wet	9965.32	1
CH91	CH91 wet 2	wet	10313.8	1
CH91	CH91 wet 2	wet	10603.9	1
CH91	CH91 wet 2	wet	10881.4	1
CH91	CH91 wet 2	wet	11478.6	1
CH91	CH91 wet 2	wet	11606.8	1
CH91	CH91 wet 2	wet	11617.2	1
CH91	CH91 wet 2	wet	11578	1
CH91	CH91 wet 2	wet	11667.5	1
CH91	CH91 wet 2	wet	11541.4	1
CH91	CH91 wet 2	wet	11528.1	1
CH91	CH91 wet 2	wet	11530.7	1
CH91	CH91 wet 2	wet	11399.2	1
CH91	CH91 wet 2	wet	11249.8	1
CH91	CH91 wet 2	wet	11453.1	1
CH91	CH91 wet 2	wet	11501.2	1
CH91	CH91 wet 2	wet	11534.1	1
CH91	CH91 wet 2	wet	11507.6	1
CH91	CH91 wet 2	wet	11519.7	1
CH91	CH91 wet 2	wet	11499.5	1
CH91	CH91 wet 2	wet	11469.4	1
CH91	CH91 wet 2	wet	11518.7	1
CH91	CH91 wet 2	wet	11503.9	1
CH91	CH91 wet 2	wet	11689.1	1
CH91	CH91 wet 2	wet	12069.5	1
CH91	CH91 wet 2	wet	13331.5	1
CH91	CH91 wet 2	wet	13040.5	1
CH91	CH91 wet 2	wet	12652.3	1
CH91	CH91 wet 2	wet	12612	1
CH91	CH91 wet 2	wet	12856	1
CH91	CH91 wet 2	wet	12783.7	1
CH91	CH91 wet 2	wet	12928.8	1
CH91	CH91 wet 2	wet	12986.5	1
CH91	CH91 wet 2	wet	13205.8	1
CH91	CH91 wet 2	wet	13933.1	1
CH91	CH91 wet 2	wet	13999.9	1
CH91	CH91 wet 2	wet	14090.7	1
CH91	CH91 wet 2	wet	14092.9	1
CH91	CH91 wet 2	wet	14227.6	1
CH91	CH91 wet 2	wet	14263.1	1
CH91	CH91 wet 2	wet	14266	1
CH91	CH91 wet 2	wet	14262	1
CH91	CH91 wet 2	wet	14084.4	1
CH91	CH91 wet 2	wet	13972.5	1
CH91	CH91 wet 2	wet	13881.8	1
CH91	CH91 wet 2	wet	13243.6	1
CH91	CH91 wet 2	wet	12921.1	1
CH91	CH91 wet 2	wet	12101.8	1
CH91	CH91 wet 2	wet	12743	1
CH91	CH91 wet 2	wet	12532.6	1
CH91	CH91 wet 2	wet	12424	1
CH91	CH91 wet 2	wet	12887.2	1
CH91	CH91 wet 2	wet	12584.5	1
CH91	CH91 wet 2	wet	13413.2	1
CH91	CH91 wet 2	wet	13417	1
CH91	CH91 wet 2	wet	13292.3	1
CH91	CH91 wet 2	wet	13010.8	1
CH91	CH91 wet 2	wet	12994.4	1
CH91	CH91 wet 2	wet	12970.8	1
CH91	CH91 wet 2	wet	12950.4	1
CH91	CH91 wet 2	wet	12988	1
CH91	CH91 wet 2	wet	12989.2	1
CH91	CH91 wet 2	wet	13134.5	1
CH91	CH91 wet 2	wet	13100.1	1
CH91	CH91 wet 2	wet	13157.5	1
CH91	CH91 wet 2	wet	13227.5	1
CH91	CH91 wet 2	wet	13075.2	1
CH91	CH91 wet 2	wet	12728.3	1
CH91	CH91 wet 2	wet	12500.9	1
CH91	CH91 wet 2	wet	12273.9	1
CH91	CH91 wet 2	wet	12299.2	1
CH91	CH91 wet 2	wet	12265	1
CH91	CH91 wet 2	wet	12463.7	1
CH91	CH91 wet 2	wet	13341	1
CH91	CH91 wet 2	wet	13758.9	1
CH91	CH91 wet 2	wet	13991.6	1
CH91	CH91 wet 2	wet	14984.9	1
CH91	CH91 wet 2	wet	14873.5	1
CH91	CH91 wet 2	wet	15013	1
CH91	CH91 wet 2	wet	15191.6	1
CH91	CH91 wet 2	wet	15247.9	1
CH91	CH91 wet 2	wet	15517.7	1
CH91	CH91 wet 2	wet	14017.6	1
CH91	CH91 wet 2	wet	14002.9	1
CH91	CH91 wet 2	wet	13956.3	1
CH91	CH91 wet 2	wet	13996.9	1
CH91	CH91 wet 2	wet	14215.6	1
CH91	CH91 wet 2	wet	13470.8	1
CH91	CH91 wet 2	wet	10317.2	1
CH91	CH91 wet 2	wet	7349.38	1
CH91	CH91 wet 2	wet	6384.47	1
CH91	CH91 wet 2	wet	7009.19	1
CH91	CH91 wet 2	wet	6891.15	1
CH91	CH91 wet 2	wet	6722.25	1
CH91	CH91 wet 2	wet	6174.75	1
CH91	CH91 wet 2	wet	5336.28	1
CH91	CH91 wet 2	wet	6841.56	1
CH91	CH91 wet 2	wet	6985.75	1
CH91	CH91 wet 2	wet	6632.63	1
CH91	CH91 wet 2	wet	6628.03	1
CH91	CH91 wet 2	wet	6375.06	1
CH91	CH91 wet 2	wet	6132.51	1
CH91	CH91 wet 2	wet	5354.54	1
CH91	CH91 wet 2	wet	6601.82	1
CH91	CH91 wet 2	wet	6721.14	1
CH91	CH91 wet 2	wet	6807.8	1
CH91	CH91 wet 2	wet	6515.05	1
CH91	CH91 wet 2	wet	6703.59	1
CH91	CH91 wet 2	wet	6443.04	1
CH91	CH91 wet 2	wet	6879.64	1
CH91	CH91 wet 2	wet	6391.7	1
CH91	CH91 wet 2	wet	5570.53	1
CH91	CH91 wet 2	wet	4730.17	1
CH91	CH91 wet 2	wet	3847.61	1
CH91	CH91 wet 2	wet	2899.23	1
CH91	CH91 wet 2	wet	2374.09	1
CH91	CH91 wet 2	wet	2186.4	1
CH91	CH91 wet 2	wet	2125.52	1
CH91	CH91 wet 2	wet	2135.89	1
CH91	CH91 wet 2	wet	1554.36	1
CH91	CH91 wet 2	wet	1595.32	1
CH91	CH91 wet 2	wet	1603.14	1
CH91	CH91 wet 2	wet	1600.87	1
CH91	CH91 wet 2	wet	1465.76	1
CH91	CH91 wet 2	wet	1438.94	1
CH91	CH91 wet 2	wet	3299.85	1
CH91	CH91 wet 2	wet	4000.52	1
CH91	CH91 wet 2	wet	4102.63	1
CH91	CH91 wet 2	wet	4235.56	1
CH91	CH91 wet 2	wet	4374.45	1
CH91	CH91 wet 2	wet	4666.06	1
CH91	CH91 wet 2	wet	5250.25	1
CH91	CH91 wet 2	wet	5752.99	1
CH91	CH91 wet 2	wet	6397.69	1
CH91	CH91 wet 2	wet	6732.27	1
CH91	CH91 wet 2	wet	7078.78	1
CH91	CH91 wet 2	wet	7105.95	1
CH91	CH91 wet 2	wet	7631	1
CH91	CH91 wet 2	wet	7870.32	1
CH91	CH91 wet 2	wet	8121.56	1
CH91	CH91 wet 2	wet	8448.93	1
CH91	CH91 wet 2	wet	8593.71	1
CH91	CH91 wet 2	wet	8565.35	1
CH91	CH91 wet 2	wet	8610.17	1
CH91	CH91 wet 2	wet	8595.93	1
CH91	CH91 wet 2	wet	8295.02	1
CH91	CH91 wet 2	wet	8313.05	1
CH91	CH91 wet 2	wet	8471.08	1
CH91	CH91 wet 2	wet	8267.1	1
CH91	CH91 wet 2	wet	6754.32	1
CH91	CH91 wet 2	wet	6551.2	1
CH91	CH91 wet 2	wet	6513.89	1
CH91	CH91 wet 2	wet	6497.5	1
CH91	CH91 wet 2	wet	6845.23	1
CH91	CH91 wet 2	wet	6954.31	1
CH91	CH91 wet 2	wet	7972.11	1
CH91	CH91 wet 2	wet	8544.74	1
CH91	CH91 wet 2	wet	9093.74	1
CH91	CH91 wet 2	wet	9123.21	1
CH91	CH91 wet 2	wet	9096.07	1
CH91	CH91 wet 2	wet	9204.39	1
CH91	CH91 wet 2	wet	8446.66	1
CH91	CH91 wet 2	wet	7896.8	1
CH91	CH91 wet 2	wet	7338.47	1
CH91	CH91 wet 2	wet	7319.52	1
CH91	CH91 wet 2	wet	7267.86	1
CH91	CH91 wet 2	wet	7255.06	1
CH91	CH91 wet 2	wet	6840.11	1
CH91	CH91 wet 2	wet	6164.68	1
CH91	CH91 wet 2	wet	4279.23	1
CH91	CH91 wet 2	wet	2569.06	1
CH91	CH91 wet 2	wet	2143.67	1
CH91	CH91 wet 2	wet	4369.27	1
CH91	CH91 wet 2	wet	5234.85	1
CH91	CH91 wet 2	wet	5296.59	1
CH91	CH91 wet 2	wet	5561.5	1
CH91	CH91 wet 2	wet	5493.41	1
CH91	CH91 wet 2	wet	5602.73	1
CH91	CH91 wet 2	wet	6180.48	1
CH91	CH91 wet 2	wet	6933.65	1
CH91	CH91 wet 2	wet	7138.37	1
CH91	CH91 wet 2	wet	7200.08	1
CH91	CH91 wet 2	wet	7241.77	1
CH91	CH91 wet 2	wet	7180.7	1
CH91	CH91 wet 2	wet	7145.4	1
CH91	CH91 wet 2	wet	7186.14	1
CH91	CH91 wet 2	wet	7742.91	1
CH91	CH91 wet 2	wet	7806.48	1
CH91	CH91 wet 2	wet	9836.12	1
CH91	CH91 wet 2	wet	9162.98	1
CH91	CH91 wet 2	wet	9121.75	1
CH91	CH91 wet 2	wet	9153.94	1
CH91	CH91 wet 2	wet	9215.04	1
CH91	CH91 wet 2	wet	9181.07	1
CH91	CH91 wet 2	wet	9238.49	1
CH91	CH91 wet 2	wet	9402.63	1
CH91	CH91 wet 2	wet	9361.93	1
CH91	CH91 wet 2	wet	9107.01	1
CH91	CH91 wet 2	wet	8556.02	1
CH91	CH91 wet 2	wet	8451.79	1
CH91	CH91 wet 2	wet	8013.5	1
CH91	CH91 wet 2	wet	8319.85	1
CH91	CH91 wet 2	wet	8244.23	1
CH91	CH91 wet 2	wet	9006.09	1
CH91	CH91 wet 2	wet	10187.4	1
CH91	CH91 wet 2	wet	9924.86	1
CH91	CH91 wet 2	wet	9949.89	1
CH91	CH91 wet 2	wet	9570.64	1
CH91	CH91 wet 2	wet	8970.69	1
CH91	CH91 wet 2	wet	8707.14	1
CH91	CH91 wet 2	wet	9042.92	1
CH91	CH91 wet 2	wet	9093.51	1
CH91	CH91 wet 2	wet	8695.11	1
CH91	CH91 wet 2	wet	8684.12	1
CH91	CH91 wet 2	wet	8780.34	1
CH91	CH91 wet 2	wet	8641	1
CH91	CH91 wet 2	wet	8726.35	1
CH91	CH91 wet 2	wet	9153.57	1
CH91	CH91 wet 2	wet	9343.54	1
CH91	CH91 wet 2	wet	9143.62	1
CH91	CH91 wet 2	wet	8981.03	1
CH91	CH91 wet 2	wet	8600.38	1
CH91	CH91 wet 2	wet	8389.47	1
CH91	CH91 wet 2	wet	8421.46	1
CH91	CH91 wet 2	wet	8417.66	1
CH91	CH91 wet 2	wet	8439.25	1
CH91	CH91 wet 2	wet	8445.51	1
CH91	CH91 wet 2	wet	8429.69	1
CH91	CH91 wet 2	wet	8675.03	1
CH91	CH91 wet 2	wet	9016.31	1
CH91	CH91 wet 2	wet	9165.37	1
CH91	CH91 wet 2	wet	9575.41	1
CH91	CH91 wet 2	wet	8612.15	1
CH91	CH91 wet 2	wet	7168.96	1
CH91	CH91 wet 2	wet	7163.95	1
CH91	CH91 wet 2	wet	7067.08	1
CH91	CH91 wet 2	wet	7240.8	1
CH91	CH91 wet 2	wet	7203.88	1
CH91	CH91 wet 2	wet	7399.99	1
CH91	CH91 wet 2	wet	8451.52	1
CH91	CH91 wet 2	wet	9137.48	1
CH91	CH91 wet 2	wet	10107.8	1
CH91	CH91 wet 2	wet	10250.5	1
CH91	CH91 wet 2	wet	11673.7	1
CH91	CH91 wet 2	wet	11764.7	1
CH91	CH91 wet 2	wet	11736.2	1
CH91	CH91 wet 2	wet	11898.3	1
CH91	CH91 wet 2	wet	12320.8	1
CH91	CH91 wet 2	wet	13089.7	1
CH91	CH91 wet 2	wet	13168.9	1
CH91	CH91 wet 2	wet	13173.7	1
CH91	CH91 wet 2	wet	13518.3	1
CH91	CH91 wet 2	wet	13584.7	1
CH91	CH91 wet 2	wet	13823.6	1
CH91	CH91 wet 2	wet	13819.1	1
CH91	CH91 wet 2	wet	13788.1	1
CH91	CH91 wet 2	wet	13709.3	1
CH91	CH91 wet 2	wet	13742.8	1
CH91	CH91 wet 2	wet	13805.1	1
CH91	CH91 wet 2	wet	14074.5	1
CH91	CH91 wet 2	wet	15575	1
CH91	CH91 wet 2	wet	16541.9	1
CH91	CH91 wet 2	wet	16743.3	1
CH91	CH91 wet 2	wet	18197.5	1
CH91	CH91 wet 2	wet	18822.8	1
CH91	CH91 wet 2	wet	18715.1	1
CH91	CH91 wet 2	wet	18416	1
CH91	CH91 wet 2	wet	18287.5	1
CH91	CH91 wet 2	wet	18280.8	1
CH91	CH91 wet 2	wet	17961.8	1
CH91	CH91 wet 2	wet	17957.5	1
CH91	CH91 wet 2	wet	17692.6	1
CH91	CH91 wet 2	wet	17610.4	1
CH91	CH91 wet 2	wet	17050.3	1
CH91	CH91 wet 2	wet	17004.8	1
CH91	CH91 wet 2	wet	17165.1	1
CH91	CH91 wet 2	wet	17683.3	1
CH91	CH91 wet 2	wet	18069.2	1
CH91	CH91 wet 2	wet	18220.1	1
CH91	CH91 wet 2	wet	18401.2	1
CH91	CH91 wet 2	wet	18329.8	1
CH91	CH91 wet 2	wet	18458.6	1
CH91	CH91 wet 2	wet	18719.9	1
CH91	CH91 wet 2	wet	18220.9	1
CH91	CH91 wet 2	wet	17538.2	1
CH91	CH91 wet 2	wet	17641.8	1
CH91	CH91 wet 2	wet	17704.3	1
CH91	CH91 wet 2	wet	18004	1
CH91	CH91 wet 2	wet	18391.4	1
CH91	CH91 wet 2	wet	18674.1	1
CH91	CH91 wet 2	wet	18604.6	1
CH91	CH91 wet 2	wet	18564.5	1
CH91	CH91 wet 2	wet	18539.7	1
CH91	CH91 wet 2	wet	17539.1	1
CH91	CH91 wet 2	wet	17011	1
CH91	CH91 wet 2	wet	16463.2	1
CH91	CH91 wet 2	wet	14628.3	1
CH91	CH91 wet 2	wet	14254.7	1
CH91	CH91 wet 2	wet	14249.9	1
CH91	CH91 wet 2	wet	14537	1
CH91	CH91 wet 2	wet	14673.9	1
CH91	CH91 wet 2	wet	14621	1
CH91	CH91 wet 2	wet	14058.1	1
CH91	CH91 wet 2	wet	14338.6	1
CH91	CH91 wet 2	wet	14760	1
CH91	CH91 wet 2	wet	15116.5	1
CH91	CH91 wet 2	wet	15184	1
CH91	CH91 wet 2	wet	15431.4	1
CH91	CH91 wet 2	wet	15435	1
CH91	CH91 wet 2	wet	15442.8	1
CH91	CH91 wet 2	wet	15507.1	1
CH91	CH91 wet 2	wet	15337.2	1
CH91	CH91 wet 2	wet	15223.8	1
CH91	CH91 wet 2	wet	15163.4	1
CH91	CH91 wet 2	wet	14467.6	1
CH91	CH91 wet 2	wet	14280.2	1
CH91	CH91 wet 2	wet	13962.6	1
CH91	CH91 wet 2	wet	14077	1
CH91	CH91 wet 2	wet	14092	1
CH91	CH91 wet 2	wet	13953.7	1
CH91	CH91 wet 2	wet	13533.7	1
CH91	CH91 wet 2	wet	13460.8	1
CH91	CH91 wet 2	wet	13608.2	1
CH91	CH91 wet 2	wet	13635.8	1
CH91	CH91 wet 2	wet	14374.2	1
CH91	CH91 wet 2	wet	16297.5	1
CH91	CH91 wet 2	wet	16589	1
CH91	CH91 wet 2	wet	18706.1	1
CH91	CH91 wet 2	wet	18836.8	1
CH91	CH91 wet 2	wet	18566.9	1
CH91	CH91 wet 2	wet	18189.8	1
CH91	CH91 wet 2	wet	18120	1
CH91	CH91 wet 2	wet	18245.3	1
CH91	CH91 wet 2	wet	18134.7	1
CH91	CH91 wet 2	wet	17967.3	1
CH91	CH91 wet 2	wet	18368.3	1
CH91	CH91 wet 2	wet	18125.6	1
CH91	CH91 wet 2	wet	17053	1
CH91	CH91 wet 2	wet	16503.6	1
CH91	CH91 wet 2	wet	15855.4	1
CH91	CH91 wet 2	wet	15493.3	1
CH91	CH91 wet 2	wet	15350.7	1
CH91	CH91 wet 2	wet	15174	1
CH91	CH91 wet 2	wet	15528	1
CH91	CH91 wet 2	wet	15464.5	1
CH91	CH91 wet 2	wet	16319.3	1
CH91	CH91 wet 2	wet	17297.3	1
CH91	CH91 wet 2	wet	17801.7	1
CH91	CH91 wet 2	wet	17613.7	1
CH91	CH91 wet 2	wet	17424.5	1
CH91	CH91 wet 2	wet	16929.6	1
CH91	CH91 wet 2	wet	16642.7	1
CH91	CH91 wet 2	wet	16597.6	1
CH91	CH91 wet 2	wet	16588.4	1
CH91	CH91 wet 2	wet	16534.4	1
CH91	CH91 wet 2	wet	16139.7	1
CH91	CH91 wet 2	wet	15465.4	1
CH91	CH91 wet 2	wet	15212.4	1
CH91	CH91 wet 2	wet	15371.8	1
CH91	CH91 wet 2	wet	15459.7	1
CH91	CH91 wet 2	wet	14971.3	1
CH91	CH91 wet 2	wet	14581.5	1
CH91	CH91 wet 2	wet	14448.2	1
CH91	CH91 wet 2	wet	14536.2	1
CH91	CH91 wet 2	wet	15682.2	1
CH91	CH91 wet 2	wet	15536.8	1
CH91	CH91 wet 2	wet	14864.1	1
CH91	CH91 wet 2	wet	13743.3	1
CH91	CH91 wet 2	wet	12683.6	1
CH91	CH91 wet 2	wet	12196.1	1
CH91	CH91 wet 2	wet	11842.4	1
CH91	CH91 wet 2	wet	11048.6	1
CH91	CH91 wet 2	wet	10863.4	1
CH91	CH91 wet 2	wet	10688.7	1
CH91	CH91 wet 2	wet	10717.7	1
CH91	CH91 wet 2	wet	10705.8	1
CH91	CH91 wet 2	wet	10697	1
CH91	CH91 wet 2	wet	10496.2	1
CH91	CH91 wet 2	wet	10203.8	1
CH91	CH91 wet 2	wet	9727.18	1
CH91	CH91 wet 2	wet	9311.17	1
CH91	CH91 wet 2	wet	9199.73	1
CH91	CH91 wet 2	wet	9475.21	1
CH91	CH91 wet 2	wet	9438.72	1
CH91	CH91 wet 2	wet	9175.87	1
CH91	CH91 wet 2	wet	9705.89	1
CH91	CH91 wet 2	wet	9982.16	1
CH91	CH91 wet 2	wet	10065.2	1
CH91	CH91 wet 2	wet	10157	1
CH91	CH91 wet 2	wet	10292.3	1
CH91	CH91 wet 2	wet	10159.3	1
CH91	CH91 wet 2	wet	9616.41	1
CH91	CH91 wet 2	wet	9358.89	1
CH91	CH91 wet 2	wet	9374.03	1
CH91	CH91 wet 2	wet	9389.58	1
CH91	CH91 wet 2	wet	9073.95	1
CH91	CH91 wet 2	wet	8831.51	1
CH91	CH91 wet 2	wet	8014.19	1
CH91	CH91 wet 2	wet	7824.68	1
CH91	CH91 wet 2	wet	7575.61	1
CH91	CH91 wet 2	wet	7366.96	1
CH91	CH91 wet 2	wet	7488.67	1
CH91	CH91 wet 2	wet	7429.91	1
CH91	CH91 wet 2	wet	7464.86	1
CH91	CH91 wet 2	wet	7527.2	1
CH91	CH91 wet 2	wet	7908.3	1
CH91	CH91 wet 2	wet	8545.89	1
CH91	CH91 wet 2	wet	8600.76	1
CH91	CH91 wet 2	wet	8463.04	1
CH91	CH91 wet 2	wet	8638.1	1
CH91	CH91 wet 2	wet	8745.49	1
CH91	CH91 wet 2	wet	8854.46	1
CH91	CH91 wet 2	wet	8859.19	1
CH91	CH91 wet 2	wet	8924.43	1
CH91	CH91 wet 2	wet	8878.07	1
CH91	CH91 wet 2	wet	8826.4	1
CH91	CH91 wet 2	wet	8854.99	1
CH91	CH91 wet 2	wet	8534.75	1
CH91	CH91 wet 2	wet	7587.88	1
CH91	CH91 wet 2	wet	7411.5	1
CH91	CH91 wet 2	wet	7518.04	1
CH91	CH91 wet 2	wet	7702.84	1
CH91	CH91 wet 2	wet	7772.69	1
CH91	CH91 wet 2	wet	7716.08	1
CH91	CH91 wet 2	wet	7675.11	1
CH91	CH91 wet 2	wet	7620.08	1
CH91	CH91 wet 2	wet	7662.1	1
CH91	CH91 wet 2	wet	8362.26	1
CH91	CH91 wet 2	wet	8612.2	1
CH91	CH91 wet 2	wet	8897.69	1
CH91	CH91 wet 2	wet	9078.96	1
CH91	CH91 wet 2	wet	9915.26	1
CH91	CH91 wet 2	wet	9197.81	1
CH91	CH91 wet 2	wet	9269.5	1
CH91	CH91 wet 2	wet	9146.3	1
CH91	CH91 wet 2	wet	9095.09	1
CH91	CH91 wet 2	wet	9175.96	1
CH91	CH91 wet 2	wet	9198.4	1
CH91	CH91 wet 2	wet	9062.04	1
CH91	CH91 wet 2	wet	9069.63	1
CH91	CH91 wet 2	wet	8883.49	1
CH91	CH91 wet 2	wet	8857.24	1
CH91	CH91 wet 2	wet	8916.36	1
CH91	CH91 wet 2	wet	8861.15	1
CH91	CH91 wet 2	wet	8881.67	1
CH91	CH91 wet 2	wet	8904.31	1
CH91	CH91 wet 2	wet	8904.57	1
CH91	CH91 wet 2	wet	8635.79	1
CH91	CH91 wet 2	wet	8674.9	1
CH91	CH91 wet 2	wet	8665.49	1
CH91	CH91 wet 2	wet	8762.56	1
CH91	CH91 wet 2	wet	8620.65	1
CH91	CH91 wet 2	wet	8506	1
CH91	CH91 wet 2	wet	8537.75	1
CH91	CH91 wet 2	wet	8381.96	1
CH91	CH91 wet 2	wet	8396.82	1
CH91	CH91 wet 2	wet	8797.18	1
CH91	CH91 wet 2	wet	8650.49	1
CH91	CH91 wet 2	wet	8465.55	1
CH91	CH91 wet 2	wet	8383.98	1
CH91	CH91 wet 2	wet	8369.73	1
CH91	CH91 wet 2	wet	8665.29	1
CH91	CH91 wet 2	wet	8823.88	1
CH91	CH91 wet 2	wet	8185.26	1
CH91	CH91 wet 2	wet	7306.49	1
CH91	CH91 wet 2	wet	6383.27	1
CH91	CH91 wet 2	wet	5320.79	1
CH91	CH91 wet 2	wet	4694.41	1
CH91	CH91 wet 2	wet	4782.64	1
CH91	CH91 wet 2	wet	4727.39	1
CH91	CH91 wet 2	wet	3912.39	1
CH91	CH91 wet 2	wet	3726.61	1
CH91	CH91 wet 2	wet	3778.4	1
CH91	CH91 wet 2	wet	4015.35	1
CH91	CH91 wet 2	wet	4025.64	1
CH91	CH91 wet 2	wet	4410.32	1
CH91	CH91 wet 2	wet	5415.12	1
CH91	CH91 wet 2	wet	6982.63	1
CH91	CH91 wet 2	wet	8238.1	1
CH91	CH91 wet 2	wet	8923.42	1
CH91	CH91 wet 2	wet	8959.17	1
CH91	CH91 wet 2	wet	8974.02	1
CH91	CH91 wet 2	wet	8382.2	1
CH91	CH91 wet 2	wet	6563.86	1
CH91	CH91 wet 2	wet	6082.95	1
CH91	CH91 wet 2	wet	5366.64	1
CH91	CH91 wet 2	wet	4779.66	1
CH91	CH91 wet 2	wet	4710.15	1
CH91	CH91 wet 2	wet	4626.55	1
CH91	CH91 wet 2	wet	4253.84	1
CH91	CH91 wet 2	wet	4006.96	1
CH91	CH91 wet 2	wet	4093.16	1
CH91	CH91 wet 2	wet	4085.27	1
CH91	CH91 wet 2	wet	4122.13	1
CH91	CH91 wet 2	wet	4643.78	1
CH91	CH91 wet 2	wet	5246.71	1
CH91	CH91 wet 2	wet	5447.06	1
CH91	CH91 wet 2	wet	5520.86	1
CH91	CH91 wet 2	wet	5469.87	1
CH91	CH91 wet 2	wet	5464.25	1
CH91	CH91 wet 2	wet	5330.6	1
CH91	CH91 wet 2	wet	5061.65	1
CH91	CH91 wet 2	wet	4829.69	1
CH91	CH91 wet 2	wet	4377.31	1
CH91	CH91 wet 2	wet	4196.27	1
CH91	CH91 wet 2	wet	3857.5	1
CH91	CH91 wet 2	wet	3865.94	1
CH91	CH91 wet 2	wet	3111.9	1
CH91	CH91 wet 2	wet	3137.88	1
CH91	CH91 wet 2	wet	2906.25	1
CH91	CH91 wet 2	wet	2768.04	1
CH91	CH91 wet 2	wet	3183.89	1
CH91	CH91 wet 2	wet	4013.75	1
CH91	CH91 wet 2	wet	4599.33	1
CH91	CH91 wet 2	wet	5105.53	1
CH91	CH91 wet 2	wet	5123.25	1
CH91	CH91 wet 2	wet	5230.3	1
CH91	CH91 wet 2	wet	5375.68	1
CH91	CH91 wet 2	wet	5458.36	1
CH91	CH91 wet 2	wet	5471.5	1
CH91	CH91 wet 2	wet	5491.16	1
CH91	CH91 wet 2	wet	5347.77	1
CH91	CH91 wet 2	wet	5163.8	1
CH91	CH91 wet 2	wet	4609.61	1
CH91	CH91 wet 2	wet	4044.28	1
CH91	CH91 wet 2	wet	3145.1	1
CH91	CH91 wet 2	wet	2997.86	1
CH91	CH91 wet 2	wet	2840.54	1
CH91	CH91 wet 2	wet	2610.9	1
CH91	CH91 wet 2	wet	2442.96	1
CH91	CH91 wet 2	wet	2395.34	1
CH91	CH91 wet 2	wet	1992.92	1
CH91	CH91 wet 2	wet	2357.85	1
CH91	CH91 wet 2	wet	2378.12	1
CH91	CH91 wet 2	wet	2607.9	1
CH91	CH91 wet 2	wet	4759.14	1
CH91	CH91 wet 2	wet	5988.01	1
CH91	CH91 wet 2	wet	6107.84	1
CH91	CH91 wet 2	wet	5432.23	1
CH91	CH91 wet 2	wet	5282.37	1
CH91	CH91 wet 2	wet	5347.39	1
CH91	CH91 wet 2	wet	5430.36	1
CH91	CH91 wet 2	wet	5857.38	1
CH91	CH91 wet 2	wet	5708.28	1
CH91	CH91 wet 2	wet	5478.78	1
CH91	CH91 wet 2	wet	8839.77	1
CH91	CH91 wet 2	wet	8449.46	1
CH91	CH91 wet 2	wet	8040.08	1
CH91	CH91 wet 2	wet	7858.52	1
CH91	CH91 wet 2	wet	7616.01	1
CH91	CH91 wet 2	wet	7456.35	1
CH91	CH91 wet 2	wet	7630.82	1
CH91	CH91 wet 2	wet	8236.73	1
CH91	CH91 wet 2	wet	8908.03	1
CH91	CH91 wet 2	wet	8906.33	1
CH91	CH91 wet 2	wet	9488.2	1
CH91	CH91 wet 2	wet	7905.07	1
CH91	CH91 wet 2	wet	6260.18	1
CH91	CH91 wet 2	wet	6169.92	1
CH91	CH91 wet 2	wet	6211.09	1
CH91	CH91 wet 2	wet	6265.32	1
CH91	CH91 wet 2	wet	6281.32	1
CH91	CH91 wet 2	wet	6111.34	1
CH91	CH91 wet 2	wet	6186.25	1
CH91	CH91 wet 2	wet	6490.92	1
CH91	CH91 wet 2	wet	6953.29	1
CH91	CH91 wet 2	wet	7777.28	1
CH91	CH91 wet 2	wet	9159.19	1
CH91	CH91 wet 2	wet	10572.2	1
CH91	CH91 wet 2	wet	9571.73	1
CH91	CH91 wet 2	wet	9846.38	1
CH91	CH91 wet 2	wet	10256.9	1
CH91	CH91 wet 2	wet	10443.9	1
CH91	CH91 wet 2	wet	11915.6	1
CH91	CH91 wet 2	wet	12873.8	1
CH91	CH91 wet 2	wet	13177.6	1
CH91	CH91 wet 2	wet	13699.3	1
CH91	CH91 wet 2	wet	13981.3	1
CH91	CH91 wet 2	wet	14497.6	1
CH91	CH91 wet 2	wet	14680.2	1
CH91	CH91 wet 2	wet	13816.4	1
CH91	CH91 wet 2	wet	13616.2	1
CH91	CH91 wet 2	wet	13595.2	1
CH91	CH91 wet 2	wet	13475.8	1
CH91	CH91 wet 2	wet	13476	1
CH91	CH91 wet 2	wet	13503.6	1
CH91	CH91 wet 2	wet	13524.4	1
CH91	CH91 wet 2	wet	13664.8	1
CH91	CH91 wet 2	wet	13879.9	1
CH91	CH91 wet 2	wet	14941.4	1
CH91	CH91 wet 2	wet	15943.7	1
CH91	CH91 wet 2	wet	14730.8	1
CH91	CH91 wet 2	wet	15219	1
CH91	CH91 wet 2	wet	16749.5	1
CH91	CH91 wet 2	wet	16171.6	1
CH91	CH91 wet 2	wet	15557.9	1
CH91	CH91 wet 2	wet	15058.7	1
CH91	CH91 wet 2	wet	15187.8	1
CH91	CH91 wet 2	wet	15108.5	1
CH91	CH91 wet 2	wet	15093.1	1
CH91	CH91 wet 2	wet	15260.2	1
CH91	CH91 wet 2	wet	15292.7	1
CH91	CH91 wet 2	wet	15916.3	1
CH91	CH91 wet 2	wet	16329.3	1
CH91	CH91 wet 2	wet	16200.3	1
CH91	CH91 wet 2	wet	16599	1
CH91	CH91 wet 2	wet	15534.6	1
CH91	CH91 wet 2	wet	14847.6	1
CH91	CH91 wet 2	wet	14517.2	1
CH91	CH91 wet 2	wet	14148.4	1
CH91	CH91 wet 2	wet	14558	1
CH91	CH91 wet 2	wet	14969.5	1
CH91	CH91 wet 2	wet	15040.8	1
CH91	CH91 wet 2	wet	14550.6	1
CH91	CH91 wet 2	wet	14508.1	1
CH91	CH91 wet 2	wet	14529.8	1
CH91	CH91 wet 2	wet	14530.2	1
CH91	CH91 wet 2	wet	14528	1
CH91	CH91 wet 2	wet	14646.3	1
CH91	CH91 wet 2	wet	14856.5	1
CH91	CH91 wet 2	wet	14988.1	1
CH91	CH91 wet 2	wet	15077.1	1
CH91	CH91 wet 2	wet	15198	1
CH91	CH91 wet 2	wet	15324.2	1
CH91	CH91 wet 2	wet	15329.8	1
CH91	CH91 wet 2	wet	15447.7	1
CH91	CH91 wet 2	wet	15737.4	1
CH91	CH91 wet 2	wet	15405.9	1
CH91	CH91 wet 2	wet	15750	1
CH91	CH91 wet 2	wet	16082.1	1
CH91	CH91 wet 2	wet	16338.3	1
CH91	CH91 wet 2	wet	16149.9	1
CH91	CH91 wet 2	wet	16172.3	1
CH91	CH91 wet 2	wet	16197.1	1
CH91	CH91 wet 2	wet	18251.1	1
CH91	CH91 wet 2	wet	17841.7	1
CH91	CH91 wet 2	wet	17637.7	1
CH91	CH91 wet 2	wet	17679.8	1
CH91	CH91 wet 2	wet	19014.4	1
CH91	CH91 wet 2	wet	19295.4	1
CH91	CH91 wet 2	wet	18945.7	1
CH91	CH91 wet 2	wet	18407.9	1
CH91	CH91 wet 2	wet	17953.7	1
CH91	CH91 wet 2	wet	17920.3	1
CH91	CH91 wet 2	wet	17923.7	1
CH91	CH91 wet 2	wet	17922.9	1
CH91	CH91 wet 2	wet	17939.1	1
CH91	CH91 wet 2	wet	17517	1
CH91	CH91 wet 2	wet	17021.5	1
CH91	CH91 wet 2	wet	17639.5	1
CH91	CH91 wet 2	wet	17641.4	1
CH91	CH91 wet 2	wet	16109	1
CH91	CH91 wet 2	wet	14752.6	1
CH91	CH91 wet 2	wet	14092.1	1
CH91	CH91 wet 2	wet	14048.7	1
CH91	CH91 wet 2	wet	14006	1
CH91	CH91 wet 2	wet	14210.8	1
CH91	CH91 wet 2	wet	14481.7	1
CH91	CH91 wet 2	wet	14583.1	1
CH91	CH91 wet 2	wet	15234.3	1
CH91	CH91 wet 2	wet	15786.7	1
CH91	CH91 wet 2	wet	16450.5	1
CH91	CH91 wet 2	wet	17435.1	1
CH91	CH91 wet 2	wet	18071.7	1
CH91	CH91 wet 2	wet	18136	1
CH91	CH91 wet 2	wet	17846.2	1
CH91	CH91 wet 2	wet	16688	1
CH91	CH91 wet 2	wet	15821.6	1
CH91	CH91 wet 2	wet	15779.8	1
CH91	CH91 wet 2	wet	15852	1
CH91	CH91 wet 2	wet	17037.8	1
CH91	CH91 wet 2	wet	16850.8	1
CH91	CH91 wet 2	wet	16033.4	1
CH91	CH91 wet 2	wet	15715	1
CH91	CH91 wet 2	wet	16020.4	1
CH91	CH91 wet 2	wet	15694.7	1
CH91	CH91 wet 2	wet	15699.7	1
CH91	CH91 wet 2	wet	15786.2	1
CH91	CH91 wet 2	wet	16072.6	1
CH91	CH91 wet 2	wet	16923.9	1
CH91	CH91 wet 2	wet	16617.7	1
CH91	CH91 wet 2	wet	16998.5	1
CH91	CH91 wet 2	wet	16668.1	1
CH91	CH91 wet 2	wet	16816.2	1
CH91	CH91 wet 2	wet	17209.6	1
CH91	CH91 wet 2	wet	16606.4	1
CH91	CH91 wet 2	wet	16566.4	1
CH91	CH91 wet 2	wet	16491.6	1
CH91	CH91 wet 2	wet	16455.1	1
CH91	CH91 wet 2	wet	16461.5	1
CH91	CH91 wet 2	wet	16450.5	1
CH91	CH91 wet 2	wet	16463	1
CH91	CH91 wet 2	wet	16460	1
CH91	CH91 wet 2	wet	16465.6	1
CH91	CH91 wet 2	wet	16243.8	1
CH91	CH91 wet 2	wet	16214.8	1
CH91	CH91 wet 2	wet	16123.7	1
CH91	CH91 wet 2	wet	16011.8	1
CH91	CH91 wet 2	wet	15987	1
CH91	CH91 wet 2	wet	16935.8	1
CH91	CH91 wet 2	wet	16892.6	1
CH91	CH91 wet 2	wet	16992.9	1
CH91	CH91 wet 2	wet	16578.1	1
CH91	CH91 wet 2	wet	16382.1	1
CH91	CH91 wet 2	wet	16750.2	1
CH91	CH91 wet 2	wet	16295.1	1
CH91	CH91 wet 2	wet	15749.1	1
CH91	CH91 wet 2	wet	15481.1	1
CH91	CH91 wet 2	wet	15513.5	1
CH91	CH91 wet 2	wet	15395.9	1
CH91	CH91 wet 2	wet	15045.9	1
CH91	CH91 wet 2	wet	14996.1	1
CH91	CH91 wet 2	wet	15029.4	1
CH91	CH91 wet 2	wet	14990.9	1
CH91	CH91 wet 2	wet	15711.1	1
CH91	CH91 wet 2	wet	15398.4	1
CH91	CH91 wet 2	wet	16130.9	1
CH91	CH91 wet 2	wet	16002.7	1
CH91	CH91 wet 2	wet	15543.7	1
CH91	CH91 wet 2	wet	15571.3	1
CH91	CH91 wet 2	wet	14511.3	1
CH91	CH91 wet 2	wet	14830.7	1
CH91	CH91 wet 2	wet	14780.3	1
CH91	CH91 wet 2	wet	12967.8	1
CH91	CH91 wet 2	wet	11947.3	1
CH91	CH91 wet 2	wet	11670.2	1
CH91	CH91 wet 2	wet	11884.1	1
CH91	CH91 wet 2	wet	12660.9	1
CH91	CH91 wet 2	wet	13543.9	1
CH91	CH91 wet 2	wet	13715.2	1
CH91	CH91 wet 2	wet	13025.8	1
CH91	CH91 wet 2	wet	12851.8	1
CH91	CH91 wet 2	wet	12687.6	1
CH91	CH91 wet 2	wet	12724.2	1
CH91	CH91 wet 2	wet	12771.6	1
CH91	CH91 wet 2	wet	12766.7	1
CH91	CH91 wet 2	wet	12777.5	1
CH91	CH91 wet 2	wet	12792.1	1
CH91	CH91 wet 2	wet	12879.7	1
CH91	CH91 wet 2	wet	12913.9	1
CH91	CH91 wet 2	wet	12623.9	1
CH91	CH91 wet 2	wet	12902.9	1
CH91	CH91 wet 2	wet	13472.1	1
CH91	CH91 wet 2	wet	13121.2	1
CH91	CH91 wet 2	wet	10794.6	1
CH91	CH91 wet 2	wet	8924.09	1
CH91	CH91 wet 2	wet	7916.93	1
CH91	CH91 wet 2	wet	7522.02	1
CH91	CH91 wet 2	wet	5739.07	1
CH91	CH91 wet 2	wet	5391.22	1
CH91	CH91 wet 2	wet	5598.87	1
CH91	CH91 wet 2	wet	5478.97	1
CH91	CH91 wet 2	wet	6059.51	1
CH91	CH91 wet 2	wet	7282.97	1
CH91	CH91 wet 2	wet	7507.5	1
CH91	CH91 wet 2	wet	8255.95	1
CH91	CH91 wet 2	wet	8153.64	1
CH91	CH91 wet 2	wet	8199.01	1
CH91	CH91 wet 2	wet	8328.88	1
CH91	CH91 wet 2	wet	8001.49	1
CH91	CH91 wet 2	wet	7668.63	1
CH91	CH91 wet 2	wet	8103.77	1
CH91	CH91 wet 2	wet	8196.59	1
CH91	CH91 wet 2	wet	8440.39	1
CH91	CH91 wet 2	wet	8378.37	1
CH91	CH91 wet 2	wet	9185.63	1
CH91	CH91 wet 2	wet	8334.16	1
CH91	CH91 wet 2	wet	8485.87	1
CH91	CH91 wet 2	wet	7394.95	1
CH91	CH91 wet 2	wet	7511.59	1
CH91	CH91 wet 2	wet	7148.55	1
CH91	CH91 wet 2	wet	7726.28	1
CH91	CH91 wet 2	wet	7564.61	1
CH91	CH91 wet 2	wet	7411.04	1
CH91	CH91 wet 2	wet	7337.52	1
CH91	CH91 wet 2	wet	6161.57	1
CH91	CH91 wet 2	wet	6138.02	1
CH91	CH91 wet 2	wet	6013.71	1
CH91	CH91 wet 2	wet	6093.84	1
CH91	CH91 wet 2	wet	6096.8	1
CH91	CH91 wet 2	wet	6526.95	1
CH91	CH91 wet 2	wet	7425.03	1
CH91	CH91 wet 2	wet	8548.68	1
CH91	CH91 wet 2	wet	8435.86	1
CH91	CH91 wet 2	wet	8823.38	1
CH91	CH91 wet 2	wet	8917.77	1
CH91	CH91 wet 2	wet	8376.76	1
CH91	CH91 wet 2	wet	8297.56	1
CH91	CH91 wet 2	wet	9059.21	1
CH91	CH91 wet 2	wet	9319.96	1
CH91	CH91 wet 2	wet	9006.69	1
CH91	CH91 wet 2	wet	9085.11	1
CH91	CH91 wet 2	wet	8870.35	1
CH91	CH91 wet 2	wet	8476.49	1
CH91	CH91 wet 2	wet	7874.85	1
CH91	CH91 wet 2	wet	6489.42	1
CH91	CH91 wet 2	wet	5731	1
CH91	CH91 wet 2	wet	5443.2	1
CH91	CH91 wet 2	wet	5599.36	1
CH91	CH91 wet 2	wet	5225.34	1
CH91	CH91 wet 2	wet	5346.03	1
CH91	CH91 wet 2	wet	5331.76	1
CH91	CH91 wet 2	wet	5441.26	1
CH91	CH91 wet 2	wet	7005.69	1
CH91	CH91 wet 2	wet	7690.9	1
CH91	CH91 wet 2	wet	7808.83	1
CH91	CH91 wet 2	wet	7678.18	1
CH91	CH91 wet 2	wet	7713.27	1
CH91	CH91 wet 2	wet	7837.81	1
CH91	CH91 wet 2	wet	8285	1
[truncated: 98,436 more rows]

## Sheet: Meta data
Column	Description
Elephant ID	Unique code for each collared elephant
Season and year	Unique code for each season (wet/dry) and year for each elephant
Season	Wet vs dry season observation
Distance to human indicator	Distance in km to the nearest human indicator observed on the 2015 aerial survey
Used	1 if the point was a location observed for an elephant; 0 if the point was a randomly generated point for that elephant and season
